# Supplementary material for: 2-(4-Chloro­phen­yl)-5-(cyclo­hex-1-en-1-yl)-3-(4-methyl­phenyl­sulfon­yl)-1-phenyl­imidazolidin-4-one
Source: Acta Crystallogr Sect E Struct Rep Online. 2011 Jul 23;67(Pt 8):o2071. doi: 10.1107/S1600536811028133 (PMC3213516; doi:10.1107/S1600536811028133)
Supplement: Supplementary file 2 [file e-67-o2071-Isup2.hkl]

#
# h,k,l, Fc-squared, Fo-squared, sigma(Fo-squared) and status flag
#
data_I
_shelx_title ' MKUC4 in P2(1)/n'
_shelx_refln_list_code          4
_shelx_F_calc_maximum      330.02
_exptl_crystal_F_000      1064.00
_reflns_d_resolution_high  0.7032
 
loop_
 _symmetry_equiv_pos_as_xyz
 'x, y, z'
 '-x+1/2, y+1/2, -z+1/2'
 '-x, -y, -z'
 'x-1/2, -y-1/2, z-1/2'
 
_cell_length_a    10.9974
_cell_length_b    13.4095
_cell_length_c    17.4434
_cell_angle_alpha  90.000
_cell_angle_beta  105.103
_cell_angle_gamma  90.000
 
_shelx_F_squared_multiplier     1.000
 
loop_
 _refln_index_h
 _refln_index_k
 _refln_index_l
 _refln_F_squared_calc
 _refln_F_squared_meas
 _refln_F_squared_sigma
 _refln_observed_status
   2   0   0     1114.91      891.43     10.84 o
   4   0   0     4845.28     5176.84     66.24 o
   6   0   0     2072.10     1941.62     25.76 o
   8   0   0     1278.28     1349.17     28.29 o
  10   0   0      262.73      237.77     10.71 o
  12   0   0        4.97       12.18      8.63 o
  14   0   0      110.54      117.17     22.03 o
   1   1   0        4.83       12.45      1.73 o
   2   1   0     4432.49     4699.93     42.13 o
   3   1   0     6378.40     6710.67     58.01 o
   4   1   0     2035.17     2091.90     19.30 o
   5   1   0      911.09      996.05     10.41 o
   6   1   0       44.75       67.73      2.49 o
   7   1   0       86.44      107.28      3.28 o
   8   1   0       12.35       13.89      2.27 o
   9   1   0       79.20       72.25      4.29 o
  10   1   0      288.05      297.14      8.98 o
  11   1   0       54.21       45.25      6.27 o
  12   1   0       82.20       70.27      9.13 o
  13   1   0       73.24       60.81     11.83 o
  14   1   0       15.21       23.25     10.54 o
  15   1   0        0.01       -8.27     25.15 o
   0   2   0        5.85       21.64      1.65 o
   1   2   0     6764.74     7011.18     78.85 o
   2   2   0    13922.46    14561.33    133.57 o
   3   2   0     2795.95     2835.91     36.88 o
   4   2   0        0.70        1.09      0.77 o
   5   2   0      118.16      137.53      3.31 o
   6   2   0     1993.08     2040.49     21.09 o
   7   2   0      855.85      832.11     10.90 o
   8   2   0      202.01      204.05      9.10 o
   9   2   0       65.89       65.95      4.63 o
  10   2   0        7.42        7.00      3.47 o
  11   2   0        6.29        6.19      4.35 o
  12   2   0       35.00       32.52      6.72 o
  13   2   0       84.44       91.72     10.56 o
  14   2   0        5.44       15.06     10.39 o
  15   2   0        7.56        7.97     11.12 o
   1   3   0     2814.28     3122.62     37.41 o
   2   3   0      306.83      282.72      4.18 o
   3   3   0     1689.42     1687.14     19.07 o
   4   3   0        1.03        2.37      1.08 o
   5   3   0      579.07      494.08      7.10 o
   6   3   0      269.22      280.38      5.28 o
   7   3   0      635.49      598.92      9.45 o
   8   3   0       23.70       16.57      2.27 o
   9   3   0       78.41       73.35      4.68 o
  10   3   0        2.66        5.39      4.32 o
  11   3   0       31.06       28.09      6.54 o
  12   3   0       53.13       44.74      7.33 o
  13   3   0       90.80       96.36      9.36 o
  14   3   0       10.16        7.88     10.22 o
   0   4   0     5616.89     5873.19    195.86 o
   1   4   0        3.85        3.58      0.75 o
   2   4   0      103.71       98.99      2.86 o
   3   4   0        2.85        4.11      1.01 o
   4   4   0       10.08        4.10      1.20 o
   5   4   0     1203.02     1261.14     15.64 o
   6   4   0       11.30       16.45      1.86 o
   7   4   0       49.51       69.99      3.07 o
   8   4   0      285.57      311.46      6.68 o
   9   4   0      119.68      111.72      5.35 o
  10   4   0       87.92       92.72      6.41 o
  11   4   0      102.66       90.02      8.10 o
  12   4   0       10.86       18.20      6.15 o
  13   4   0        1.82       -1.06      5.96 o
  14   4   0       36.86       53.10     10.78 o
   1   5   0     4564.16     4505.05     61.89 o
   2   5   0     1963.58     1861.11     26.84 o
   3   5   0      797.28      850.41     12.85 o
   4   5   0        9.48       15.33      2.00 o
   5   5   0       26.70       35.25      1.95 o
   6   5   0       70.07       86.99      3.31 o
   7   5   0        6.67        9.95      1.95 o
   8   5   0      183.57      182.83      5.46 o
   9   5   0      226.74      217.73      7.84 o
  10   5   0       96.68      111.94      6.75 o
  11   5   0       29.43       25.11      6.18 o
  12   5   0       13.64        4.59      5.80 o
  13   5   0       19.97       21.32      8.05 o
  14   5   0        1.70        1.75      7.03 o
   0   6   0       17.40       28.50      3.75 o
   1   6   0     1531.82     1474.37     23.25 o
   2   6   0        2.97        8.65      1.33 o
   3   6   0      333.36      277.58      6.55 o
   4   6   0       47.09       54.04      2.76 o
   5   6   0      634.87      731.85      9.90 o
   6   6   0      312.12      328.85      8.05 o
   7   6   0      235.56      227.76      5.46 o
   8   6   0      236.56      216.83      6.05 o
   9   6   0       24.64       26.44      3.44 o
  10   6   0        0.01       -2.94      4.20 o
  11   6   0      166.00      155.77      9.66 o
  12   6   0       28.99       26.12      6.52 o
  13   6   0       50.83       53.40      9.03 o
  14   6   0        1.25        4.88      6.79 o
   1   7   0      109.25      136.85      3.61 o
   2   7   0      323.78      287.76      6.65 o
   3   7   0       92.47       89.42      4.60 o
   4   7   0      344.52      335.80      8.01 o
   5   7   0       47.35       45.44      2.92 o
   6   7   0      302.59      301.01      9.63 o
   7   7   0       43.49       56.84      3.39 o
   8   7   0       45.27       41.50      3.15 o
   9   7   0        7.71        6.46      3.97 o
  10   7   0        9.04        8.38      4.62 o
  11   7   0        1.60        3.39      4.90 o
  12   7   0        1.61       -1.05      5.21 o
  13   7   0        2.05        6.56      6.63 o
  14   7   0        3.36       12.71     21.23 o
   0   8   0     1187.66     1232.30     43.52 o
   1   8   0        0.20        1.12      1.90 o
   2   8   0      192.87      166.69      4.91 o
   3   8   0      189.28      176.83      5.80 o
   4   8   0       40.04       63.59      4.39 o
   5   8   0       17.39       16.22      3.10 o
   6   8   0      115.48      116.10      9.65 o
   7   8   0       78.04       76.33      6.12 o
   8   8   0      228.92      243.43      8.80 o
   9   8   0        4.38       -2.77      2.77 o
  10   8   0       49.03       33.65      6.56 o
  11   8   0        2.97       -1.59      4.61 o
  12   8   0       38.38       28.09      6.37 o
  13   8   0       21.31       11.19      6.25 o
   1   9   0     1006.85     1076.25     23.63 o
   2   9   0        4.18        6.17      1.95 o
   3   9   0      320.65      353.27      8.65 o
   4   9   0       88.99       85.27      4.68 o
   5   9   0     2209.35     2297.52     38.30 o
   6   9   0     1275.55     1258.85     29.79 o
   7   9   0        2.12        2.74      5.11 o
   8   9   0       22.82       25.23      7.25 o
   9   9   0      110.97      101.82      8.90 o
  10   9   0        2.41        0.02      6.29 o
  11   9   0       26.17       16.14     12.89 o
  12   9   0       22.21       21.47     21.00 o
  13   9   0       22.58       23.84     11.52 o
   0  10   0       91.45       78.52      5.56 o
   1  10   0      767.47      720.07     21.08 o
   2  10   0      233.74      238.73      5.97 o
   3  10   0       31.56       28.92      3.10 o
   4  10   0     1488.04     1483.58     29.43 o
   5  10   0       10.17       11.99      3.42 o
   6  10   0       37.21       46.00      5.40 o
   7  10   0      514.35      498.34     26.80 o
   8  10   0       21.86        8.87      5.25 o
   9  10   0       17.03       18.95      6.04 o
  10  10   0       31.72       33.83      8.57 o
  11  10   0       12.14       17.59      8.70 o
  12  10   0       31.35       31.32     10.12 o
   1  11   0      693.36      693.56     21.11 o
   2  11   0       31.39       25.94      5.85 o
   3  11   0       78.83       62.55      4.47 o
   4  11   0      357.69      364.88     10.86 o
   5  11   0      334.93      330.03     11.29 o
   6  11   0       45.66       51.07      5.48 o
   7  11   0       50.59       44.26      5.90 o
   8  11   0        6.76        7.40      7.63 o
   9  11   0       14.36       11.51      8.12 o
  10  11   0        1.75       -5.77      5.77 o
  11  11   0        5.55        6.30      7.88 o
  12  11   0        0.77       -4.93     10.33 o
   0  12   0     2043.25     1969.82     50.34 o
   1  12   0       96.97       97.15      7.52 o
   2  12   0        0.23       -2.04      4.35 o
   3  12   0      378.32      356.90     11.02 o
   4  12   0       23.52       28.41      7.10 o
   5  12   0        0.38       -0.70      4.23 o
   6  12   0      109.59      125.85      7.77 o
   7  12   0        0.12        5.31      4.67 o
   8  12   0       83.52       62.36     10.49 o
   9  12   0        2.42        2.56      7.89 o
  10  12   0        4.10        5.69      7.24 o
  11  12   0       24.53       14.56     14.53 o
   1  13   0      444.19      467.15     11.20 o
   2  13   0       44.63       34.43      3.87 o
   3  13   0       47.85       44.62      9.88 o
   4  13   0        7.39        7.59      3.30 o
   5  13   0       19.11       18.25      3.78 o
   6  13   0       31.62       33.64      4.92 o
   7  13   0       12.16       17.72      4.98 o
   8  13   0        0.40       -5.41      6.71 o
   9  13   0        5.44        9.65     13.06 o
  10  13   0       31.10       20.23      8.04 o
  11  13   0        1.68        2.27     14.31 o
   0  14   0      168.35      179.96      9.69 o
   1  14   0       22.88       29.43      3.44 o
   2  14   0       26.95       22.43      6.02 o
   3  14   0       81.72       66.08     11.58 o
   4  14   0        2.79       -1.17      3.30 o
   5  14   0       51.34       61.91      5.61 o
   6  14   0        0.19        6.11      3.85 o
   7  14   0      151.18      140.69     11.00 o
   8  14   0        3.40        3.01      7.42 o
   9  14   0        5.16        5.11     10.90 o
  10  14   0        0.11       -1.98      8.23 o
   1  15   0       36.83       31.33      4.34 o
   2  15   0        5.25        6.83      4.04 o
   3  15   0        4.19       -0.97      5.11 o
   4  15   0       77.83       90.53     10.50 o
   5  15   0       14.57       18.26      5.01 o
   6  15   0        0.00        4.83      3.95 o
   7  15   0        1.57        6.94      6.17 o
   8  15   0        5.67        1.93      9.65 o
   9  15   0        5.54        7.38     11.69 o
   0  16   0       69.34      112.52     11.47 o
   1  16   0        0.78        6.42      4.39 o
   2  16   0       11.63        9.96      4.52 o
   3  16   0       31.00       39.18      5.42 o
   4  16   0        0.27       -2.55      4.18 o
   5  16   0        7.26       10.48      4.68 o
   6  16   0        0.12       22.14      6.47 o
   7  16   0        0.60        1.14      7.27 o
   8  16   0        4.32       14.99     10.10 o
   2  17   0       38.77       58.81      8.29 o
   3  17   0       22.97       35.08      6.59 o
   4  17   0       20.31       29.75      6.24 o
   5  17   0       24.18       31.56      6.93 o
 -15   0   1        2.14       -3.52     14.31 o
 -13   0   1      181.10      165.20     22.71 o
 -11   0   1      347.09      314.54     15.40 o
  -9   0   1      384.49      351.01     14.21 o
  -7   0   1     8300.11     8652.85    111.78 o
  -5   0   1       55.73       43.64      2.47 o
  -3   0   1   108913.98   126234.64   1468.22 o
  -1   0   1    21051.11     9734.92    231.74 o
   1   0   1    23275.96    25149.70    533.16 o
   3   0   1     1658.06     1943.15     25.95 o
   5   0   1      154.82      181.22      5.24 o
   7   0   1     1180.85     1157.36     20.10 o
   9   0   1       39.31       33.57      5.30 o
  11   0   1      116.26      131.72      8.92 o
  13   0   1        1.59        1.82     13.40 o
 -15   1   1        1.71       20.25     11.46 o
 -14   1   1        0.00        3.05      9.71 o
 -13   1   1       25.43       24.99      9.90 o
 -12   1   1       80.46       82.49      8.36 o
 -11   1   1      131.49      138.29      8.18 o
 -10   1   1      187.81      196.83      8.16 o
  -9   1   1      165.08      150.01      5.63 o
  -8   1   1       38.04       44.68      2.75 o
  -7   1   1      121.34      125.69      3.52 o
  -6   1   1      664.60      661.14      8.79 o
  -5   1   1     3084.92     2929.14     26.71 o
  -4   1   1      692.57      598.95      6.39 o
  -3   1   1     1145.60     1239.79     11.32 o
  -2   1   1     4885.98     4560.14     41.12 o
  -1   1   1       80.15       39.64      2.33 o
   1   1   1      976.03     1008.80     10.29 o
   2   1   1     2702.25     2561.32     22.65 o
   3   1   1       44.52       58.15      2.26 o
   4   1   1      530.04      536.54      6.18 o
   5   1   1      163.04      143.18      3.56 o
   6   1   1        4.62       12.52      1.67 o
   7   1   1      410.63      444.85      7.48 o
   8   1   1      174.91      182.63      5.30 o
   9   1   1      229.75      238.85      7.16 o
  10   1   1      554.28      590.86     12.31 o
  11   1   1        3.29       -0.22      3.96 o
  12   1   1      148.69      146.27     11.49 o
  13   1   1       63.80       59.46     11.96 o
  14   1   1       42.37       51.11     25.49 o
 -15   2   1        3.31        6.56     10.30 o
 -14   2   1       97.59      123.52     31.51 o
 -13   2   1       11.31        7.99      6.92 o
 -12   2   1        0.24        8.63      5.37 o
 -11   2   1        6.46        5.78      5.04 o
 -10   2   1      326.59      328.78      9.31 o
  -9   2   1      758.82      760.19     13.64 o
  -8   2   1     1314.18     1386.13     16.70 o
  -7   2   1        0.09        4.06      1.64 o
  -6   2   1      132.15      123.74      3.74 o
  -5   2   1     1927.06     1933.51     22.39 o
  -4   2   1       25.39       24.73      2.26 o
  -3   2   1       51.40       46.41      1.78 o
  -2   2   1      434.57      430.89      4.81 o
  -1   2   1     4298.92     4392.21     40.91 o
   0   2   1    23543.67    24629.79    277.10 o
   1   2   1    37527.95    40318.45    405.35 o
   2   2   1       25.19       36.14      1.58 o
   3   2   1     8756.85     9064.56     78.04 o
   4   2   1     1419.62     1386.22     15.06 o
   5   2   1        0.64        0.99      1.06 o
   6   2   1      492.41      549.98      8.17 o
   7   2   1       12.62       14.18      2.09 o
   8   2   1     2040.76     2011.77     24.97 o
   9   2   1      238.62      244.68      7.26 o
  10   2   1      115.97      117.18      7.76 o
  11   2   1       57.68       50.80      6.04 o
  12   2   1        4.87       -3.60      5.42 o
  13   2   1        1.15       -2.06      6.84 o
  14   2   1        8.37        3.95     10.13 o
 -15   3   1        4.81       -9.84      9.84 o
 -14   3   1        9.23        8.49      9.91 o
 -13   3   1        2.82        2.67      5.89 o
 -12   3   1       41.88       46.41      7.91 o
 -11   3   1       19.21       20.62      5.85 o
 -10   3   1      709.24      694.14     15.36 o
  -9   3   1        6.76        4.40      2.70 o
  -8   3   1      229.11      232.87      6.06 o
  -7   3   1      589.67      558.94      8.95 o
  -6   3   1      551.57      548.31      9.50 o
  -5   3   1        3.18        6.55      1.26 o
  -4   3   1        2.21        5.02      1.10 o
  -3   3   1       34.42       49.06      2.12 o
  -2   3   1     2907.93     3148.57     35.73 o
  -1   3   1      512.02      464.82      4.97 o
   0   3   1     8536.26     8417.32    106.43 o
   1   3   1     3365.50     3520.51     45.04 o
   2   3   1      586.61      515.42     10.52 o
   3   3   1      766.22      931.93     11.39 o
   4   3   1      744.93      799.49      9.51 o
   5   3   1      461.97      483.29      7.11 o
   6   3   1     1274.14     1174.78     13.88 o
   7   3   1       62.42       60.31      2.90 o
   8   3   1       33.20       31.71      2.92 o
   9   3   1       46.02       39.29      3.97 o
  10   3   1     1114.14     1118.01     23.59 o
  11   3   1        4.17        6.46      4.41 o
  12   3   1      152.68      141.84     10.24 o
  13   3   1       13.27        5.96      7.13 o
  14   3   1       19.60       26.63     11.18 o
 -14   4   1        0.02       -4.49      6.37 o
 -13   4   1       56.93       67.96      8.63 o
 -12   4   1        3.57        2.64      5.40 o
 -11   4   1       11.25        8.53      5.52 o
 -10   4   1      117.92      125.90      6.98 o
  -9   4   1        0.46        0.44      2.88 o
  -8   4   1       49.25       46.62      2.99 o
  -7   4   1       77.11       91.67      3.41 o
  -6   4   1       31.83       36.43      2.12 o
  -5   4   1     2032.14     2330.82     25.44 o
  -4   4   1      282.21      290.89      4.71 o
  -3   4   1     1189.58     1093.20     13.50 o
  -2   4   1      245.13      251.50      4.72 o
  -1   4   1       63.49       64.20      1.63 o
   0   4   1      779.18      744.99     10.07 o
   1   4   1      353.19      376.15      6.05 o
   2   4   1     4422.17     4119.83     52.95 o
   3   4   1      757.87      887.17     10.88 o
   4   4   1     2830.50     3048.13     35.64 o
   5   4   1      328.38      349.61      5.76 o
   6   4   1        0.08        3.40      1.49 o
   7   4   1      613.62      554.39      9.00 o
   8   4   1        2.59        1.51      2.54 o
   9   4   1       68.27       64.28      4.89 o
  10   4   1      114.69      110.89      6.83 o
  11   4   1       34.53       47.39      7.24 o
  12   4   1       62.90       52.72      7.61 o
  13   4   1       11.22       15.88      6.91 o
  14   4   1        4.83       -0.48      9.51 o
 -14   5   1       24.75       16.18      7.16 o
 -13   5   1       10.02       11.46      6.59 o
 -12   5   1       26.01       31.51      6.61 o
 -11   5   1        8.89        6.79      5.10 o
 -10   5   1       11.60        5.98      4.45 o
  -9   5   1      248.06      250.09     13.37 o
  -8   5   1      141.02      145.46      4.57 o
  -7   5   1      328.56      327.36      7.78 o
  -6   5   1      511.57      537.51      8.79 o
  -5   5   1      256.12      228.73      4.43 o
  -4   5   1     1418.25     1409.13     15.89 o
  -3   5   1     1265.44     1251.56     17.51 o
  -2   5   1     4072.37     4122.99     52.14 o
  -1   5   1      725.93      856.14     11.46 o
   0   5   1      674.49      709.38     10.49 o
   1   5   1      797.66      719.50     12.40 o
   2   5   1     2876.52     2689.75     38.34 o
   3   5   1      138.53      135.66      3.60 o
   4   5   1      457.78      437.66      6.53 o
   5   5   1       49.80       66.70      2.43 o
   6   5   1       43.90       56.85      2.87 o
   7   5   1      107.13      105.59      3.64 o
   8   5   1        7.02        4.58      2.42 o
   9   5   1      143.04      139.40      6.90 o
  10   5   1       28.71       22.80      5.80 o
  11   5   1        7.63        6.81      5.36 o
  12   5   1       56.13       54.55     10.01 o
  13   5   1       73.56       82.84      9.36 o
  14   5   1        3.02        1.29      6.74 o
 -14   6   1       24.15       28.57      7.93 o
 -13   6   1        1.70       -6.49      6.49 o
 -12   6   1        0.43       -4.95      4.95 o
 -11   6   1       41.69       38.05      6.40 o
 -10   6   1      144.09      150.90      8.70 o
  -9   6   1      227.78      209.68      6.80 o
  -8   6   1       12.60       12.71      2.71 o
  -7   6   1       23.79       24.98      2.27 o
  -6   6   1     1369.19     1383.80     17.39 o
  -5   6   1        0.03        0.35      1.36 o
  -4   6   1       19.18       11.28      1.56 o
  -3   6   1      125.50      143.38      9.90 o
  -2   6   1       11.72       18.14      1.45 o
  -1   6   1       55.86       62.39      2.09 o
   0   6   1     4193.96     4143.21     56.99 o
   1   6   1     2041.23     2237.71     34.86 o
   2   6   1      131.86      135.46      4.15 o
   3   6   1     1434.30     1519.64     25.86 o
   4   6   1       60.78       90.77      3.38 o
   5   6   1      185.31      174.09      5.68 o
   6   6   1      761.68      832.16     11.57 o
   7   6   1        5.50        4.30      2.07 o
   8   6   1       68.21       62.17      5.35 o
   9   6   1      115.99      116.31      5.53 o
  10   6   1      112.75      124.29      8.15 o
  11   6   1      114.01      137.11      9.10 o
  12   6   1        0.95       -5.22      5.22 o
  13   6   1       18.66        7.68      6.45 o
  14   6   1       44.49       43.33      8.47 o
 -14   7   1        6.16        6.35      8.64 o
 -13   7   1        5.20       -4.05      6.31 o
 -12   7   1       34.84       21.52      6.23 o
 -11   7   1        0.10       -0.90      4.70 o
 -10   7   1        7.03        5.92      4.19 o
  -9   7   1      172.22      187.02      9.31 o
  -8   7   1       27.16       27.53      3.05 o
  -7   7   1        2.12        4.80      2.34 o
  -6   7   1      291.13      322.48      6.95 o
  -5   7   1       12.80       18.25      2.59 o
  -4   7   1      274.11      218.80      5.18 o
  -3   7   1       91.07       93.58      4.37 o
  -2   7   1       16.69       35.20      5.22 o
  -1   7   1     1347.84     1544.64     32.74 o
   0   7   1      110.73      146.32      4.90 o
   1   7   1     1475.41     1664.17     26.55 o
   2   7   1      389.03      409.61      8.22 o
   3   7   1     3696.90     3814.39     54.41 o
   4   7   1      111.42      108.13      5.65 o
   5   7   1       15.28       10.73      2.46 o
   6   7   1      348.31      357.45      7.84 o
   7   7   1        5.63        2.13      2.19 o
   8   7   1       20.33       18.16      3.20 o
   9   7   1      245.74      262.88      7.89 o
  10   7   1        0.14        0.53      5.00 o
  11   7   1        5.75       11.08      5.37 o
  12   7   1        2.34       -3.03      4.99 o
  13   7   1       27.54       21.05      8.29 o
 -13   8   1        8.25        3.15      6.14 o
 -12   8   1       21.06       13.56      5.87 o
 -11   8   1        4.24       -4.58      5.31 o
 -10   8   1       20.46       13.87      4.42 o
  -9   8   1        2.11        0.87      2.65 o
  -8   8   1        2.89        2.71      2.43 o
  -7   8   1        0.47       -1.25      3.54 o
  -6   8   1      289.79      281.62      8.75 o
  -5   8   1      319.92      347.73     12.99 o
  -4   8   1      646.01      642.55     11.78 o
  -3   8   1      180.62      179.20      5.56 o
  -2   8   1       32.50       30.31      2.18 o
  -1   8   1        0.19        5.38      1.96 o
   0   8   1       57.21       60.51      2.78 o
   1   8   1       77.55       57.95      2.96 o
   2   8   1       91.71       95.54      3.78 o
   3   8   1       48.69       53.86      3.56 o
   4   8   1        1.23        2.39      2.73 o
   5   8   1        2.09       -0.91      2.17 o
   6   8   1      171.80      159.09      7.72 o
   7   8   1      671.21      658.97     17.56 o
   8   8   1        2.29       -0.86      3.62 o
   9   8   1      156.63      163.16     10.61 o
  10   8   1       55.69       48.96      5.87 o
  11   8   1      193.29      185.26     10.07 o
  12   8   1        0.90       -4.96      4.96 o
  13   8   1        8.97        2.65      9.14 o
 -13   9   1       31.41       46.63     11.90 o
 -12   9   1       31.58       44.46     10.65 o
 -11   9   1       10.10       11.13     14.31 o
 -10   9   1        2.01        0.15      5.36 o
  -9   9   1       20.29        6.29      7.37 o
  -8   9   1      186.55      174.75     10.51 o
  -7   9   1        0.02        2.63      5.11 o
  -6   9   1      788.49      804.45     19.11 o
  -5   9   1       46.70       45.17      3.74 o
  -4   9   1      219.28      233.53      6.14 o
  -3   9   1       71.71       82.20      3.86 o
  -2   9   1      487.81      542.24     10.12 o
  -1   9   1        2.08        1.97      1.41 o
   0   9   1        2.88        2.88      1.75 o
   1   9   1       14.96       12.03      1.96 o
   2   9   1     1727.87     1792.94     29.44 o
   3   9   1      586.67      600.26     12.62 o
   4   9   1       14.46       16.27      3.21 o
   5   9   1      233.44      242.55     13.76 o
   6   9   1       67.92       55.57      7.85 o
   7   9   1       96.32      115.37      7.28 o
   8   9   1       31.81       34.89      5.11 o
   9   9   1        7.77        4.18      6.57 o
  10   9   1       20.05       18.17     11.58 o
  11   9   1       59.36       46.60      9.97 o
  12   9   1       11.72        5.08      8.90 o
  13   9   1       20.75       26.11     18.39 o
 -13  10   1       21.29       23.27     18.39 o
 -12  10   1        4.70       -6.20      8.13 o
 -11  10   1       26.91       23.95      9.20 o
 -10  10   1       52.71       57.78      8.11 o
  -9  10   1        2.05       -5.35      6.98 o
  -8  10   1       60.97       60.82      9.49 o
  -7  10   1       98.46      104.48      7.90 o
  -6  10   1      320.44      297.24     11.71 o
  -5  10   1      141.70      162.08     10.83 o
  -4  10   1       85.64       96.95      4.69 o
  -3  10   1        3.28        5.21      2.28 o
  -2  10   1      188.70      183.17      7.45 o
  -1  10   1      197.39      180.12      5.24 o
   0  10   1      899.47      872.87     24.13 o
   1  10   1     1468.38     1468.15     37.51 o
   2  10   1      479.99      461.15      9.88 o
   3  10   1        0.48       -0.61      2.56 o
   4  10   1       95.92       99.14      6.03 o
   5  10   1       20.42       16.94      5.73 o
   6  10   1      115.72      110.84      7.20 o
   7  10   1        1.87        3.78      9.39 o
   8  10   1       90.59      103.15     16.07 o
   9  10   1        5.82        9.05      6.36 o
  10  10   1        1.34       10.57      7.33 o
  11  10   1       43.87       37.70      9.85 o
  12  10   1        0.18        1.16      8.72 o
 -12  11   1       22.66       18.34     13.11 o
 -11  11   1       20.47       22.79      9.11 o
 -10  11   1        1.12        0.34      6.56 o
  -9  11   1        0.02       -7.03      7.03 o
  -8  11   1      219.71      238.14     16.29 o
  -7  11   1       28.54       26.71      5.37 o
  -6  11   1      111.26      133.59      7.97 o
  -5  11   1      350.15      363.49     10.61 o
  -4  11   1        1.21       -0.45      2.34 o
  -3  11   1       72.90       76.30      4.20 o
  -2  11   1      994.72      924.18     21.23 o
  -1  11   1        8.81        4.11      2.21 o
   0  11   1      226.47      244.31     13.37 o
   1  11   1       69.76       82.47      6.50 o
   2  11   1      274.09      275.15      7.35 o
   3  11   1       91.48       91.23      5.12 o
   4  11   1       98.68      130.88      7.75 o
   5  11   1       82.40       87.05      6.38 o
   6  11   1       23.01       30.43      4.90 o
   7  11   1        0.58       -0.89      4.17 o
   8  11   1       41.51       31.79     12.60 o
   9  11   1       55.97       54.82      8.67 o
  10  11   1        5.11        4.98      7.43 o
  11  11   1       10.03        4.92     13.91 o
  12  11   1        3.30       19.87     17.14 o
 -11  12   1       36.54       17.01      8.94 o
 -10  12   1       39.07       44.53      7.97 o
  -9  12   1       25.74       32.89     10.84 o
  -8  12   1       36.79       30.23     11.24 o
  -7  12   1      196.97      201.54     10.43 o
  -6  12   1      191.81      204.93     13.95 o
  -5  12   1        8.69        4.84      3.51 o
  -4  12   1       96.09       90.54      4.55 o
  -3  12   1      504.42      497.39     14.03 o
  -2  12   1      281.32      254.90     11.12 o
  -1  12   1      399.98      345.02      8.96 o
   0  12   1        3.46        6.06      4.10 o
   1  12   1      454.81      430.17     16.02 o
   2  12   1      120.07      133.13      9.34 o
   3  12   1       35.16       35.64      5.13 o
   4  12   1      350.60      342.22     12.23 o
   5  12   1      257.44      235.76     15.67 o
   6  12   1        1.54        2.04      3.76 o
   7  12   1      165.73      162.12      9.55 o
   8  12   1        7.72       11.35     11.58 o
   9  12   1       14.80        6.30      6.36 o
  10  12   1        0.71       -4.00      6.72 o
  11  12   1       18.40       12.59      8.31 o
 -11  13   1        3.33       17.26     14.76 o
 -10  13   1        4.19       -7.38     12.38 o
  -9  13   1       10.47       10.19      8.07 o
  -8  13   1        0.08        7.32      7.49 o
  -7  13   1        4.60        4.34      4.53 o
  -6  13   1       23.99       19.38      4.62 o
  -5  13   1       23.88       13.65      3.68 o
  -4  13   1       13.54        8.48      4.01 o
  -3  13   1        1.55       -3.00      3.00 o
  -2  13   1      431.34      431.45     12.74 o
  -1  13   1       20.06       11.57      3.41 o
   0  13   1      389.99      367.28      9.59 o
   1  13   1       47.69       47.63      6.11 o
   2  13   1       63.72       60.19      7.27 o
   3  13   1      159.26      178.26     17.37 o
   4  13   1       21.46       25.79      4.32 o
   5  13   1       20.78       23.16      6.68 o
   6  13   1        0.66        3.20      3.78 o
   7  13   1       97.83      116.24      9.17 o
   8  13   1       11.82        9.99     10.56 o
   9  13   1        2.33       -0.65      6.33 o
  10  13   1        9.43        0.38     10.67 o
 -10  14   1       20.86       16.24     13.96 o
  -9  14   1        3.65        0.72      7.66 o
  -8  14   1       51.89       55.44      9.79 o
  -7  14   1        2.11        6.32      6.82 o
  -6  14   1       14.72       13.25      4.41 o
  -5  14   1       10.76       13.94      2.91 o
  -4  14   1       73.89       83.98     11.64 o
  -3  14   1       13.82       18.15      5.00 o
  -2  14   1        5.59        9.61      5.21 o
  -1  14   1      191.91      202.88      8.41 o
   0  14   1       56.24       52.97      4.55 o
   1  14   1      114.16      113.04      5.13 o
   2  14   1        0.47        7.38      7.15 o
   3  14   1       44.09       31.34     10.22 o
   4  14   1       91.38       96.50      7.14 o
   5  14   1        0.12       -0.47      3.02 o
   6  14   1        9.33       11.94      4.68 o
   7  14   1        6.20        8.02      7.78 o
   8  14   1       19.70       29.18     13.28 o
   9  14   1       22.36       15.08      7.29 o
  10  14   1        6.51       10.79     13.96 o
  -9  15   1        0.72       -6.93      9.88 o
  -8  15   1        2.99        6.15      7.44 o
  -7  15   1       14.75       11.39      6.67 o
  -6  15   1        0.19        9.16      5.03 o
  -5  15   1      145.27      168.24     10.50 o
  -4  15   1        0.12        4.38      7.83 o
  -3  15   1       17.10       14.65      4.59 o
  -2  15   1       17.02       11.28      4.45 o
  -1  15   1        0.92        3.04      3.41 o
   0  15   1       50.27       34.17      4.23 o
   1  15   1       29.60       39.65      4.65 o
   2  15   1       36.38       34.17      5.56 o
   5  15   1        9.27       18.70      3.62 o
   6  15   1       14.54       11.56      8.63 o
   7  15   1        3.44       11.13      9.54 o
   8  15   1        1.68       11.81     10.45 o
   9  15   1        0.00       10.22     12.15 o
  -8  16   1        3.62       12.15      8.52 o
  -7  16   1        6.09        9.81      5.55 o
  -6  16   1        0.00        5.68     10.56 o
  -5  16   1        1.31        5.35      6.93 o
  -4  16   1        1.66        2.27      4.63 o
  -3  16   1       72.73       88.07      7.56 o
  -2  16   1       12.09       12.52      4.72 o
  -1  16   1       85.26       72.85      7.29 o
   0  16   1        0.52        8.60      4.33 o
   1  16   1        2.11        6.27      4.00 o
   2  16   1       25.44       18.73      5.22 o
   5  16   1       11.74       29.52      5.90 o
   6  16   1        0.14        0.46      3.76 o
   7  16   1        7.42       12.15      8.63 o
   8  16   1        2.43       -8.97      8.97 o
  -6  17   1        7.00        8.06     11.35 o
  -5  17   1       35.25       23.73     12.49 o
  -4  17   1        3.85       -3.52      9.31 o
  -3  17   1        8.42       11.24      9.65 o
  -2  17   1        2.51       10.67      8.40 o
  -1  17   1       21.77       30.31      8.97 o
   1  17   1       18.61       23.84      6.47 o
   2  17   1       60.53       87.42      8.97 o
   3  17   1        5.33       18.28      5.22 o
   4  17   1        0.00       -1.25      4.43 o
   5  17   1        0.33       10.90      5.00 o
   3  18   1        5.50       11.47      5.79 o
 -14   0   2      194.19      184.96     24.98 o
 -12   0   2       29.09       38.97      9.47 o
 -10   0   2     1095.96     1053.46     29.40 o
  -8   0   2      760.88      788.58     18.67 o
  -6   0   2    13021.21    14120.61    192.25 o
  -4   0   2        0.62       14.38      2.59 o
  -2   0   2     1825.23     1867.20     26.85 o
   0   0   2     7010.63     7004.77    219.63 o
   2   0   2      402.00      444.35      7.06 o
   4   0   2      485.22      605.79     10.84 o
   6   0   2       37.91       45.83      3.33 o
   8   0   2     1081.22     1034.97     21.10 o
  10   0   2      157.40      141.67      8.86 o
  12   0   2        0.15        0.72      7.35 o
  14   0   2        7.52        1.82     13.06 o
 -15   1   2        1.56       14.36     10.80 o
 -14   1   2       15.04        9.20     10.30 o
 -13   1   2        0.25        5.04     12.83 o
 -12   1   2       41.35       41.18      6.89 o
 -11   1   2       50.45       56.81      5.71 o
 -10   1   2       22.17       20.85      4.28 o
  -9   1   2      209.59      191.07      7.15 o
  -8   1   2      922.25      941.27     13.03 o
  -7   1   2      264.22      250.34      5.46 o
  -6   1   2     1013.47      906.70     14.16 o
  -5   1   2      865.80      983.91     12.80 o
  -4   1   2     8766.41     8713.14     77.74 o
  -3   1   2    14083.69    14661.46    134.71 o
  -2   1   2     6608.01     6730.19     67.76 o
  -1   1   2     1363.76     1385.18     12.61 o
   0   1   2      813.64      824.41      9.25 o
   1   1   2       15.00       53.13      1.90 o
   2   1   2     3752.88     4043.35     39.41 o
   3   1   2       63.65       62.05      3.53 o
   4   1   2        0.25        0.80      0.97 o
   5   1   2       31.27       39.59      1.90 o
   6   1   2       37.69       44.23      2.42 o
   7   1   2      903.29      932.76     13.27 o
   8   1   2       27.49       29.59      3.13 o
   9   1   2      188.67      189.27      7.34 o
  10   1   2      480.41      480.77     11.09 o
  11   1   2       46.82       49.31      5.16 o
  12   1   2       14.09       17.48      6.09 o
  13   1   2       28.32       37.48     16.63 o
  14   1   2       46.60       44.41     12.16 o
 -15   2   2        4.63       10.72     13.96 o
 -14   2   2       27.64       30.00     11.28 o
 -13   2   2      161.15      156.40     11.09 o
 -12   2   2       29.83       28.56      6.48 o
 -11   2   2        7.36        3.43      6.82 o
 -10   2   2      115.47       97.89      6.14 o
  -9   2   2       29.28       34.63      3.98 o
  -8   2   2        0.23        0.85      1.91 o
  -7   2   2      139.68      147.83      3.93 o
  -6   2   2      597.95      634.63     12.14 o
  -5   2   2      384.57      460.78     16.84 o
  -4   2   2     5407.60     5307.71     51.97 o
  -3   2   2    27800.22    28448.23    284.62 o
  -2   2   2    21380.23    22046.15    194.50 o
  -1   2   2        3.53       24.38      1.32 o
   0   2   2    10808.55    10704.51    108.25 o
   1   2   2    19049.54    19929.65    190.33 o
   2   2   2     2641.02     2714.55     24.98 o
   3   2   2      959.75      846.80      9.25 o
   4   2   2        5.63        3.92      1.29 o
   5   2   2      711.96      724.27     10.05 o
   6   2   2      126.64      108.50      3.53 o
   7   2   2      743.65      654.38     10.25 o
   8   2   2      173.10      172.35      6.04 o
   9   2   2      477.62      449.09     10.07 o
  10   2   2       27.16       28.18      4.28 o
  11   2   2        5.74        0.88      4.35 o
  12   2   2        0.03        1.19      6.31 o
  13   2   2        3.67        0.17      9.93 o
  14   2   2        1.29        0.69     10.05 o
 -15   3   2        1.42       -9.89      9.89 o
 -14   3   2       32.86       35.98     11.27 o
 -13   3   2        0.26       -0.99      5.63 o
 -12   3   2       33.55       19.20      6.14 o
 -11   3   2       12.49       10.91      5.27 o
 -10   3   2       62.73       64.96      8.24 o
  -9   3   2       12.01       12.43      2.85 o
  -8   3   2       53.53       55.49      3.68 o
  -7   3   2       49.12       53.77      2.75 o
  -6   3   2     1951.16     1980.31     24.65 o
  -5   3   2      478.68      493.16      7.04 o
  -4   3   2     1684.36     1988.92     22.53 o
  -3   3   2     8249.53     8678.58     87.44 o
  -2   3   2     2707.04     2870.60     29.39 o
  -1   3   2     4980.82     5012.36     42.99 o
   0   3   2      923.76      853.57     10.16 o
   1   3   2     3466.11     3553.97     42.67 o
   2   3   2     1691.84     1667.46     18.75 o
   3   3   2     5339.38     5371.43     54.72 o
   4   3   2      314.65      351.13      5.48 o
   5   3   2        4.02       13.04      1.63 o
   6   3   2      326.49      309.68      5.70 o
   7   3   2      519.46      504.54      8.59 o
   8   3   2       11.54       11.96      2.60 o
   9   3   2      256.56      243.85      7.75 o
  10   3   2       25.88       21.13      5.38 o
  11   3   2       32.28       31.76      7.36 o
  12   3   2       21.67       26.15      6.84 o
  13   3   2       71.11       68.53     10.04 o
  14   3   2       29.55       36.67     12.41 o
 -15   4   2        0.20        6.83     11.03 o
 -14   4   2       24.76       29.67      9.83 o
 -13   4   2        8.64       -1.36      5.87 o
 -12   4   2       38.28       29.81      7.22 o
 -11   4   2      153.47      133.75      9.02 o
 -10   4   2      221.52      261.46     11.58 o
  -9   4   2      475.85      454.65      9.71 o
  -8   4   2        0.24        0.21      1.88 o
  -7   4   2     1007.35     1035.20     14.73 o
  -6   4   2      107.02      106.26      3.91 o
  -5   4   2      789.25      780.51     13.37 o
  -4   4   2     1107.79     1134.26     13.80 o
  -3   4   2     1974.35     1971.96     21.86 o
  -2   4   2      585.16      505.48      6.30 o
  -1   4   2     1277.71     1245.18     13.71 o
   0   4   2      244.88      308.16      6.10 o
   1   4   2     7290.27     7628.00     96.37 o
   2   4   2      311.44      273.54      7.73 o
   3   4   2      121.07      182.49      8.13 o
   4   4   2     1297.05     1184.63     14.65 o
   5   4   2      337.07      306.82      5.36 o
   6   4   2      164.36      174.40      4.67 o
   7   4   2       45.11       44.16      2.83 o
   8   4   2      559.96      538.62      9.90 o
   9   4   2        8.79        4.39      3.69 o
  10   4   2       76.91       87.09      6.45 o
  11   4   2        3.96       -4.98      4.98 o
  12   4   2        1.65        2.15      6.03 o
  13   4   2       15.98       10.31      6.52 o
  14   4   2        6.81        2.83      9.95 o
 -14   5   2        0.11       -4.04      8.26 o
 -13   5   2        3.67        0.11      6.12 o
 -12   5   2        7.12        1.70      5.35 o
 -11   5   2        8.87        3.82      6.19 o
 -10   5   2      171.79      172.40      9.92 o
  -9   5   2      708.39      692.98     14.51 o
  -8   5   2      512.38      527.06      9.41 o
  -7   5   2      149.52      145.43      4.34 o
  -6   5   2      463.32      494.96      6.83 o
  -5   5   2      441.81      413.89      6.40 o
  -4   5   2     2216.65     2404.76     27.91 o
  -3   5   2       42.83       45.63      2.74 o
  -2   5   2     2140.55     1815.17     19.86 o
  -1   5   2      854.62      819.31      9.79 o
   0   5   2       51.40       87.62      2.21 o
   1   5   2     5270.88     5409.68     74.48 o
   2   5   2     1299.05     1228.30     19.02 o
   3   5   2      715.33      843.00     11.41 o
   4   5   2     1109.26     1330.03     17.14 o
   5   5   2     1070.11     1126.98     15.08 o
   6   5   2        0.02        1.42      1.75 o
   7   5   2       25.51       23.95      2.51 o
   8   5   2      194.18      170.04      5.66 o
   9   5   2        3.34       -0.11      3.55 o
  10   5   2      136.09      138.82      7.41 o
  11   5   2      173.24      193.08     10.72 o
  12   5   2       31.58       25.00      6.85 o
  13   5   2        0.16       -5.00     11.57 o
  14   5   2       18.96       19.55      8.86 o
 -14   6   2        3.30       -0.56      6.67 o
 -13   6   2       24.30       27.81      7.18 o
 -12   6   2        1.52        2.16      5.22 o
 -11   6   2       19.36       13.15      5.45 o
 -10   6   2       31.24       31.83      7.51 o
  -9   6   2      224.92      241.79      8.42 o
  -8   6   2       18.56       17.97      2.75 o
  -7   6   2        0.29       -0.01      1.66 o
  -6   6   2       37.37       42.09      2.40 o
  -5   6   2      316.49      378.54      6.20 o
  -4   6   2     2938.33     2949.96     36.48 o
  -3   6   2      265.51      242.10      5.60 o
  -2   6   2     2018.56     2130.80     30.20 o
  -1   6   2      555.56      578.68      7.84 o
   0   6   2     2667.11     2724.99     38.23 o
   1   6   2      258.75      293.84      6.19 o
   2   6   2     1043.03     1238.62     19.42 o
   3   6   2      349.67      381.04      8.25 o
   4   6   2      144.35      227.48      5.47 o
   5   6   2       58.85       67.03      4.01 o
   6   6   2       87.00       72.47      2.90 o
   7   6   2       29.09       10.71      2.77 o
   8   6   2      216.38      210.70      6.50 o
   9   6   2        1.31       -1.20      3.36 o
  10   6   2       70.79       71.89      6.92 o
  11   6   2      231.34      223.56     13.24 o
  12   6   2        0.00        0.55      5.39 o
  13   6   2       39.01       44.85      7.77 o
 -14   7   2       21.68        8.97      7.98 o
 -13   7   2        5.30        3.12      6.58 o
 -12   7   2       17.21       14.35      6.42 o
 -11   7   2       11.65        6.14      5.24 o
 -10   7   2       35.04       41.36      5.88 o
  -9   7   2       13.91        8.58      4.29 o
  -8   7   2      491.46      501.13     10.03 o
  -7   7   2       36.46       38.04      2.76 o
  -6   7   2        4.72        6.52      1.90 o
  -5   7   2      167.95      144.61      6.37 o
  -4   7   2        8.91       15.20      2.01 o
  -3   7   2      866.36      933.89     13.76 o
  -2   7   2      332.11      316.92      5.85 o
  -1   7   2        7.73        7.07      1.03 o
   0   7   2     3326.56     3402.56     47.47 o
   1   7   2       19.26       59.88      3.42 o
   2   7   2     3003.31     3073.82     44.20 o
   3   7   2      130.76      138.61      6.73 o
   4   7   2      370.86      426.79     10.52 o
   5   7   2       16.94       10.18      3.11 o
   6   7   2      535.27      503.24     11.35 o
   7   7   2      176.76      166.06      7.89 o
   8   7   2       87.11       71.89      3.79 o
   9   7   2        2.50        5.07      3.22 o
  10   7   2      350.26      354.57     12.99 o
  11   7   2      116.84      108.68      9.10 o
  12   7   2       13.59       14.85      8.55 o
  13   7   2       40.35       30.16      7.62 o
 -13   8   2        0.03       -5.55      5.55 o
 -12   8   2        5.09       -0.24      5.54 o
 -11   8   2        1.16        2.82      4.88 o
 -10   8   2       31.23       19.57      4.67 o
  -9   8   2        0.21        3.41      3.08 o
  -8   8   2       13.29       18.85      2.87 o
  -7   8   2       37.86       34.17      4.79 o
  -6   8   2        1.36        3.70      2.58 o
  -5   8   2       96.27      120.15      4.37 o
  -4   8   2      167.89      168.20      5.88 o
  -3   8   2       40.11       43.12      2.45 o
  -2   8   2      738.36      620.81     10.00 o
  -1   8   2       19.39       23.88      1.90 o
   0   8   2      249.53      254.11      5.28 o
   1   8   2       39.51       46.45      2.66 o
   2   8   2      919.97      942.17     21.47 o
   3   8   2      104.57       92.14      5.24 o
   4   8   2     2224.66     2203.22     41.71 o
   5   8   2       13.08       19.30      3.82 o
   6   8   2       26.52       13.58      4.02 o
   7   8   2       70.43       67.14      5.59 o
   8   8   2      622.50      615.43     20.65 o
   9   8   2       40.93       23.15      6.43 o
  10   8   2       79.35       86.85      9.53 o
  11   8   2       13.70        5.79      4.53 o
  12   8   2        2.06        0.35      4.76 o
  13   8   2       15.43       17.10      5.93 o
 -13   9   2        0.02        4.38      5.71 o
 -12   9   2       55.77       52.30      6.16 o
 -11   9   2       27.25       33.25      4.77 o
 -10   9   2       16.97       13.93      6.00 o
  -9   9   2      120.90      116.29     12.28 o
  -8   9   2        7.55        0.93      4.52 o
  -7   9   2        0.87       -0.79      3.94 o
  -6   9   2      165.13      146.98      8.57 o
  -5   9   2      359.50      363.39      8.82 o
  -4   9   2       39.32       35.09      2.82 o
  -3   9   2        4.87        4.32      1.76 o
  -2   9   2       33.05       36.46      3.05 o
  -1   9   2      652.08      677.46     15.14 o
   0   9   2      538.10      494.50      9.79 o
   1   9   2       67.54       82.60      3.46 o
   2   9   2      282.63      283.50      7.49 o
   3   9   2        0.01        0.58      2.50 o
   4   9   2      115.85      104.17      5.38 o
   5   9   2      163.45      152.36      9.04 o
   6   9   2      824.18      910.63     21.18 o
   7   9   2        9.62       14.85      5.46 o
   8   9   2       31.79       22.16      6.66 o
   9   9   2       23.34       20.52     10.16 o
  10   9   2       26.41       32.05      8.59 o
  11   9   2        7.26       12.02      8.86 o
  12   9   2        1.44       -8.19      8.19 o
 -13  10   2        7.96       11.13     16.35 o
 -12  10   2        7.00        5.76     11.69 o
 -11  10   2       30.00       18.62      8.55 o
 -10  10   2       99.59      107.52     13.19 o
  -9  10   2       67.11       67.41     23.28 o
  -8  10   2        0.21        1.10      6.19 o
  -7  10   2      445.96      459.13     15.80 o
  -6  10   2       89.57       99.21      8.83 o
  -5  10   2      506.39      450.38     11.04 o
  -4  10   2       32.65       32.86      3.17 o
  -3  10   2     1142.43     1130.76     17.73 o
  -2  10   2      561.03      597.21     16.92 o
  -1  10   2       69.89       66.95      4.97 o
   0  10   2       66.40       57.06      5.70 o
   1  10   2      293.10      301.99      7.02 o
   2  10   2      818.05      795.92     15.32 o
   3  10   2        1.33        3.16      2.92 o
   4  10   2      432.40      416.25     12.31 o
   5  10   2        9.69        3.15      5.77 o
   6  10   2        7.95       11.70      4.30 o
   7  10   2      253.97      208.95     12.37 o
   8  10   2       14.70       14.86      6.60 o
   9  10   2       32.78       11.39      6.93 o
  10  10   2       37.96       31.07     16.24 o
  11  10   2        8.57       -7.63      7.63 o
  12  10   2        5.36       -6.29      8.68 o
 -12  11   2        0.47        4.36      8.42 o
 -11  11   2       17.87       14.69      8.38 o
 -10  11   2       14.76       18.90      8.95 o
  -9  11   2       47.04       52.48     10.32 o
  -8  11   2      164.51      138.65     12.54 o
  -7  11   2       22.21       22.88      5.23 o
  -6  11   2        3.28        6.25      4.22 o
  -5  11   2       94.27      107.37      5.93 o
  -4  11   2      211.22      226.36      6.77 o
  -3  11   2      360.86      349.45     11.00 o
  -2  11   2       16.44       15.10      2.29 o
  -1  11   2       60.39       72.10      4.10 o
   0  11   2       20.54       23.78      6.24 o
   1  11   2      188.21      252.39     11.80 o
   2  11   2      212.87      227.24      7.46 o
   3  11   2      154.52      144.66      6.78 o
   4  11   2        9.16        4.46      4.78 o
   5  11   2        0.90        5.43      5.98 o
   6  11   2       15.32       14.98      4.73 o
   7  11   2       25.21       25.13      6.36 o
   8  11   2       53.98       34.17     15.27 o
   9  11   2        1.11       -4.17      6.36 o
  10  11   2       81.38       85.40     11.05 o
  11  11   2       27.16        7.89     12.32 o
 -12  12   2        5.41       15.67     15.21 o
 -11  12   2        0.04       -6.92      7.12 o
 -10  12   2       25.28       13.83      9.52 o
  -9  12   2      108.57      108.64     12.76 o
  -8  12   2        0.45        3.55      7.06 o
  -7  12   2       45.63       55.90      6.30 o
  -6  12   2      667.71      665.60     19.20 o
  -5  12   2       22.76       17.43      4.05 o
  -4  12   2        0.40        2.59      2.51 o
  -3  12   2      487.88      442.53     13.19 o
  -2  12   2       25.66       30.95      4.03 o
  -1  12   2        2.21       -5.06      5.06 o
   0  12   2      138.00      121.37     16.29 o
   1  12   2       91.65       84.56      5.94 o
   2  12   2      634.45      640.01     22.18 o
   3  12   2       14.18       17.28      3.98 o
   4  12   2       38.62       47.64      6.90 o
   5  12   2       90.01       77.55     11.92 o
   6  12   2       13.20       14.26      4.78 o
   7  12   2       56.34       54.99      9.20 o
   8  12   2       90.59       77.77      8.97 o
   9  12   2        0.36       -3.76      6.00 o
  10  12   2       28.39       28.88      8.67 o
  11  12   2        0.71        0.41     11.41 o
 -11  13   2        0.02       -6.68      6.68 o
 -10  13   2        2.88        1.90      8.54 o
  -9  13   2        2.91        7.25      7.63 o
  -8  13   2       14.33        3.80     10.67 o
  -7  13   2       90.42      116.06     13.34 o
  -6  13   2       21.02       27.56      5.03 o
  -5  13   2        5.35        5.19      2.99 o
  -4  13   2      159.88      171.99      9.93 o
  -3  13   2      303.77      304.97     11.01 o
  -2  13   2        0.15       -3.11      3.11 o
  -1  13   2      160.03      148.93      6.92 o
   0  13   2       98.33       91.31      5.09 o
   1  13   2       45.42       49.76      5.51 o
   3  13   2       68.90       86.75      6.81 o
   4  13   2       33.36       19.41      7.15 o
   5  13   2      106.79       90.95     11.69 o
   6  13   2       11.90       16.77      4.97 o
   7  13   2       10.90       13.41      5.51 o
   8  13   2        9.35        2.16     11.92 o
   9  13   2       39.73       32.97      8.18 o
  10  13   2       10.72       10.85      7.86 o
 -10  14   2        0.91       -5.80      8.54 o
  -9  14   2        4.79        1.43     10.73 o
  -8  14   2        0.21        5.81      6.98 o
  -7  14   2        7.97        5.10     10.45 o
  -6  14   2       10.64       14.72      4.33 o
  -5  14   2       30.26       37.95      6.36 o
  -4  14   2        3.54        6.41      4.45 o
  -3  14   2       41.67       60.42      6.22 o
  -2  14   2       57.28       57.81      4.98 o
  -1  14   2        0.06        3.10      3.13 o
   0  14   2       11.69        2.53      2.92 o
   4  14   2       16.56       15.89      6.13 o
   5  14   2       15.29       18.39      8.17 o
   6  14   2       16.10       14.84      7.10 o
   7  14   2       10.32        8.00      6.98 o
   8  14   2        0.05        7.38     10.67 o
   9  14   2        0.66        2.87      9.31 o
  -9  15   2        9.36       14.61      8.50 o
  -8  15   2       67.09       73.87     12.03 o
  -7  15   2       15.43        9.71      6.00 o
  -6  15   2       16.98       25.32     12.03 o
  -5  15   2       28.32       38.38      7.21 o
  -4  15   2        0.06       -1.41      4.35 o
  -3  15   2       29.78       30.50      5.42 o
  -2  15   2       12.57        8.88      9.54 o
  -1  15   2      144.63      148.96      7.71 o
   0  15   2        1.89        1.08      4.54 o
   1  15   2        0.09       -0.56      3.35 o
   5  15   2       17.15       14.65      7.04 o
   6  15   2        2.72       -1.94      4.19 o
   7  15   2        0.74        0.23      9.65 o
   8  15   2        5.08        8.06     11.01 o
  -8  16   2        0.02        4.35      6.36 o
  -7  16   2        3.79        1.36     11.24 o
  -6  16   2       19.90       24.18     12.72 o
  -5  16   2        6.35        5.45     10.90 o
  -4  16   2       59.36       56.97      7.04 o
  -3  16   2       73.67       77.06     19.76 o
  -2  16   2        2.97        7.43      4.88 o
  -1  16   2        0.42       -2.04      7.15 o
   0  16   2        0.41        6.15      5.22 o
   1  16   2        0.30        1.99      3.43 o
   6  16   2        0.73       -3.43      3.90 o
   7  16   2        1.95        4.20      8.63 o
  -6  17   2        0.08        3.52     10.90 o
  -5  17   2        0.02        5.00     10.45 o
  -4  17   2       20.68       18.39     11.24 o
  -3  17   2        2.15       -4.20      8.06 o
  -2  17   2        3.46        9.76      8.17 o
  -1  17   2       22.80       27.36      9.20 o
   0  17   2        2.32        1.36      6.47 o
   1  17   2        0.09       -2.55      4.60 o
   2  17   2        0.06        8.06      5.11 o
  -4  18   2        1.18       -2.38      9.54 o
  -3  18   2        8.84       13.28      9.99 o
  -2  18   2        0.75       10.45      8.63 o
  -1  18   2        0.09        8.29      7.49 o
   0  18   2       22.08       30.09      8.52 o
   2  18   2       25.48       20.66      6.13 o
 -15   0   3        9.02       16.46     15.89 o
 -13   0   3      308.08      346.89     30.89 o
 -11   0   3      159.42      128.21     10.43 o
  -9   0   3     2798.90     2847.69     67.70 o
  -7   0   3      110.74      112.70      6.17 o
  -5   0   3     3894.13     4199.15     54.90 o
  -3   0   3    16647.48    18632.89    251.72 o
  -1   0   3     4799.98     5216.44     60.77 o
   1   0   3     2159.53     2069.74     29.31 o
   3   0   3     4149.81     4217.18     64.40 o
   5   0   3     1664.64     1619.02     25.37 o
   7   0   3      194.22      232.00     11.00 o
   9   0   3      819.40      780.47     20.28 o
  11   0   3      101.88       85.68      9.20 o
  13   0   3      180.43      179.06     23.73 o
 -15   1   3        7.43       -1.28     10.67 o
 -14   1   3       27.19       46.77     12.16 o
 -13   1   3        7.94        7.47     14.87 o
 -12   1   3       51.38       55.95      8.67 o
 -11   1   3      587.74      608.30     15.31 o
 -10   1   3        6.41        7.88      3.95 o
  -9   1   3     2196.86     2144.99     30.02 o
  -8   1   3      301.51      280.85      6.70 o
  -7   1   3      621.52      594.85      9.99 o
  -6   1   3     3294.39     3369.78     34.43 o
  -5   1   3      971.90     1005.12     19.31 o
  -4   1   3        2.63       15.17      1.53 o
  -3   1   3       47.43       72.10      3.16 o
  -2   1   3      656.72      683.70      7.22 o
  -1   1   3      181.22      166.66      3.99 o
   0   1   3      420.18      319.23      4.04 o
   1   1   3    12055.80    12862.60    122.97 o
   2   1   3      242.09      283.24      4.37 o
   3   1   3      555.46      556.38     10.12 o
   4   1   3      669.65      663.90      8.11 o
   5   1   3        4.94        1.53      1.28 o
   6   1   3       94.22      101.81      3.40 o
   7   1   3     1630.26     1616.51     20.60 o
   8   1   3       98.93      119.39      5.05 o
   9   1   3       48.15       39.83      3.95 o
  10   1   3      171.86      165.63      7.16 o
  11   1   3      131.06      138.01      7.06 o
  12   1   3       68.39       58.60      7.97 o
  13   1   3       77.09       96.57     23.22 o
  14   1   3        0.86       -3.59      9.95 o
 -15   2   3        2.01       16.04     11.40 o
 -14   2   3       71.45       73.38     13.37 o
 -13   2   3        0.28        5.32      7.40 o
 -12   2   3        0.84        8.55      5.78 o
 -11   2   3       14.01       -0.02      4.88 o
 -10   2   3      489.88      515.44     13.20 o
  -9   2   3       15.29       17.98      3.98 o
  -8   2   3       10.15        7.28      2.11 o
  -7   2   3      135.80      135.31      3.94 o
  -6   2   3     8106.04     8279.85     88.85 o
  -5   2   3     8692.81     9314.25     94.41 o
  -4   2   3      188.34      174.31      6.93 o
  -3   2   3     1728.41     1740.51     18.68 o
  -2   2   3    13136.47    12959.26    106.29 o
  -1   2   3     7520.82     7588.96     62.45 o
   0   2   3     3470.09     3670.39     35.66 o
   1   2   3     6594.78     6544.63     60.54 o
   2   2   3      114.47      170.34      2.94 o
   3   2   3      349.89      324.49      4.60 o
   4   2   3     1459.17     1270.27     15.57 o
   5   2   3      697.02      730.89     10.26 o
   6   2   3        9.90        5.35      1.78 o
   7   2   3        5.25        7.22      2.10 o
   8   2   3     1763.79     1752.08     25.24 o
   9   2   3       53.79       53.70      4.33 o
  10   2   3       41.71       51.92      5.03 o
  11   2   3       17.14       20.33      4.81 o
  12   2   3       26.40       42.05     12.43 o
  13   2   3       83.33       86.32     13.61 o
  14   2   3        9.10        4.37     10.09 o
 -15   3   3       22.45       29.26     11.87 o
 -14   3   3       29.86       20.33      9.55 o
 -13   3   3        3.38       15.31      6.53 o
 -12   3   3        1.63       -2.56      5.07 o
 -11   3   3        2.24        3.64      4.83 o
 -10   3   3      156.87      148.72      8.39 o
  -9   3   3      104.88       96.59      5.22 o
  -8   3   3      208.98      201.14      5.85 o
  -7   3   3        5.58        0.76      1.91 o
  -6   3   3      889.13      890.77     13.75 o
  -5   3   3     3089.24     3425.89     38.09 o
  -4   3   3     6081.19     6298.58     71.19 o
  -3   3   3    10190.01    10251.30    102.51 o
  -2   3   3       81.56       84.53      3.59 o
  -1   3   3     2063.50     1897.99     17.93 o
   0   3   3     5576.33     5584.92     62.76 o
   1   3   3     1415.23     1708.41     34.04 o
   2   3   3       16.04       20.77      2.34 o
   3   3   3     1513.08     1565.16     16.63 o
   4   3   3       95.95      134.17      3.68 o
   5   3   3       40.99       30.97      2.22 o
   6   3   3      735.21      729.75     10.70 o
   7   3   3      304.29      286.83      6.34 o
   8   3   3      163.54      152.50      5.44 o
   9   3   3       14.84       14.75      3.45 o
  10   3   3      441.35      419.85     11.88 o
  11   3   3        0.71        2.05      4.58 o
  12   3   3       91.01       71.83      8.44 o
  13   3   3       20.85       28.89      8.46 o
  14   3   3        0.55       -6.37      9.47 o
 -15   4   3        0.05        9.41     11.51 o
 -14   4   3        0.43       -7.82      7.82 o
 -13   4   3      131.44      133.19     10.38 o
 -12   4   3        4.96       -1.61      4.95 o
 -11   4   3        0.33       -0.58      4.97 o
 -10   4   3      229.66      214.32     10.58 o
  -9   4   3       27.73       26.11      3.68 o
  -8   4   3      641.89      656.74     12.85 o
  -7   4   3      281.12      278.20      6.40 o
  -6   4   3      443.95      469.78      7.12 o
  -5   4   3      379.92      441.36      7.05 o
  -4   4   3      546.55      523.42     11.56 o
  -3   4   3     1783.36     1753.43     19.74 o
  -2   4   3      365.19      352.34      4.38 o
  -1   4   3       31.83       16.86      1.04 o
   0   4   3      148.76      159.51      3.04 o
   1   4   3       80.73       85.73      6.83 o
   2   4   3      614.41      688.39      9.58 o
   3   4   3     2029.76     2186.35     23.50 o
   4   4   3     2009.69     2012.49     21.23 o
   5   4   3       38.04       32.14      3.16 o
   6   4   3       55.11       69.32      3.19 o
   7   4   3      488.20      434.22      7.96 o
   8   4   3       48.20       52.10      3.79 o
   9   4   3      110.32      109.47      6.01 o
  10   4   3       63.02       58.49      7.96 o
  11   4   3       10.17       15.83      5.64 o
  12   4   3       35.77       31.05      7.00 o
  13   4   3       18.92       12.06      7.66 o
  14   4   3       36.92       32.54     11.83 o
 -14   5   3        9.33        7.36      6.88 o
 -13   5   3        4.81        8.59      6.51 o
 -12   5   3       25.06       27.76      6.29 o
 -11   5   3        0.06       -1.81      4.51 o
 -10   5   3        6.53        3.70      4.05 o
  -9   5   3      505.78      510.80     21.66 o
  -8   5   3      502.23      521.92     11.15 o
  -7   5   3      225.27      223.56      5.64 o
  -6   5   3      168.40      143.57      3.99 o
  -5   5   3       38.14       44.63      2.40 o
  -4   5   3     1304.61     1361.91     17.10 o
  -3   5   3      168.27      186.20      3.68 o
  -2   5   3     1034.86     1000.03     22.61 o
  -1   5   3      115.98      103.25      2.20 o
   0   5   3      622.53      647.57      9.42 o
   1   5   3     1327.69     1562.67     25.48 o
   2   5   3     1097.15     1109.34     15.36 o
   3   5   3     1028.29     1036.78     14.74 o
   4   5   3      129.46      115.81      2.75 o
   5   5   3       96.93      119.39      3.84 o
   6   5   3       64.41       67.99      3.09 o
   7   5   3       37.85       41.77      3.12 o
   8   5   3      356.41      360.93      9.53 o
   9   5   3       29.54       23.87      4.40 o
  10   5   3      153.78      146.24      7.82 o
  11   5   3      242.69      284.62     12.71 o
  12   5   3       30.69       28.54      6.74 o
  13   5   3       12.90        7.54      6.72 o
 -14   6   3        3.26       -6.18      6.18 o
 -13   6   3        5.69        0.30      5.92 o
 -12   6   3       56.10       58.07      7.34 o
 -11   6   3        0.34       -1.49      4.51 o
 -10   6   3        4.81        4.30      4.04 o
  -9   6   3       27.79       22.64      5.22 o
  -8   6   3      134.96      119.79      5.15 o
  -7   6   3      490.49      474.49      8.33 o
  -6   6   3      727.53      734.61     10.63 o
  -5   6   3      768.83      785.02     12.40 o
  -4   6   3        3.84        5.07      1.49 o
  -3   6   3       56.66       59.45      3.39 o
  -2   6   3      539.61      523.31      6.36 o
  -1   6   3      513.86      540.60      8.73 o
   0   6   3      252.55      202.93      5.28 o
   1   6   3      411.20      479.48      9.35 o
   2   6   3      151.67      189.77      6.68 o
   3   6   3       62.99       48.06      3.88 o
   4   6   3      392.37      420.05      8.26 o
   5   6   3       57.06       51.83      3.16 o
   6   6   3       37.89       39.49      2.65 o
   7   6   3       35.93       25.58      4.52 o
   8   6   3      153.77      145.60      6.01 o
   9   6   3        2.06        3.94      3.56 o
  10   6   3      172.32      180.65      8.59 o
  11   6   3        8.67       11.84      5.59 o
  12   6   3       54.60       64.60      8.05 o
  13   6   3       10.26       12.37      6.62 o
 -14   7   3       14.71       16.67      8.05 o
 -13   7   3        0.33        4.44      6.52 o
 -12   7   3       20.68       20.23     10.57 o
 -11   7   3        1.22       -1.73      4.74 o
 -10   7   3        6.01        5.29      4.04 o
  -9   7   3      410.86      432.06     12.17 o
  -8   7   3      209.41      207.54     12.51 o
  -7   7   3      620.44      640.71     11.76 o
  -6   7   3     1032.20     1049.15     14.49 o
  -5   7   3       66.79       58.63      2.56 o
  -4   7   3      105.52      113.04      3.35 o
  -3   7   3     1354.77     1186.57     14.70 o
  -2   7   3      684.36      699.98      8.56 o
  -1   7   3     7425.14     7583.52     88.61 o
   0   7   3       25.00       25.51      2.33 o
   1   7   3      982.27     1065.75     18.71 o
   2   7   3       82.73       82.05      4.13 o
   3   7   3     1248.45     1270.74     25.58 o
   4   7   3        3.11        5.56      3.05 o
   5   7   3       63.74       48.46      4.46 o
   6   7   3      255.56      261.39     14.40 o
   7   7   3      491.52      457.52     14.97 o
   8   7   3       39.99       48.78      3.82 o
   9   7   3      292.49      304.65     11.28 o
  10   7   3      116.72      110.94      7.57 o
  11   7   3       47.81       47.72      7.71 o
  12   7   3        1.24       -4.87      5.24 o
  13   7   3        0.74       -1.54     10.00 o
 -14   8   3        0.09       -8.14      8.14 o
 -13   8   3       18.56       24.02     11.33 o
 -12   8   3        4.64        0.72      5.63 o
 -11   8   3        6.62        4.78      5.33 o
 -10   8   3        0.00       -4.47      4.47 o
  -9   8   3        0.25       -1.21      3.15 o
  -8   8   3        0.50        1.21      3.36 o
  -7   8   3       24.77       32.57      3.00 o
  -6   8   3       40.70       44.73      3.88 o
  -5   8   3     1656.10     1629.35     23.82 o
  -4   8   3       38.17       53.21      2.95 o
  -3   8   3     1714.76     1744.44     23.98 o
  -2   8   3       20.70       14.86      1.61 o
  -1   8   3      440.68      356.01      6.49 o
   0   8   3        4.68       11.00      2.24 o
   1   8   3     4330.89     4547.60     69.77 o
   2   8   3       50.25       52.90      3.54 o
   3   8   3       74.35       77.43      4.92 o
   4   8   3        7.71        5.48      4.25 o
   5   8   3      125.13      151.21      8.95 o
   6   8   3      952.31      964.01     55.58 o
   7   8   3      330.00      305.76     11.44 o
   8   8   3       42.59       28.53      6.12 o
   9   8   3        0.37        1.00      5.66 o
  10   8   3        7.77        2.69      6.19 o
  11   8   3        4.54       -1.85      7.86 o
  12   8   3        3.49       -3.21     11.07 o
  13   8   3        0.57       -5.90     16.58 o
 -13   9   3       10.31       17.06      6.05 o
 -12   9   3        1.73        2.73      5.11 o
 -11   9   3        3.85       -4.10      4.10 o
 -10   9   3        1.27        4.88      3.95 o
  -9   9   3       73.24       95.44     11.41 o
  -8   9   3      118.73      131.36     11.79 o
  -7   9   3       36.68       42.68      8.19 o
  -6   9   3       59.39       68.93      4.94 o
  -5   9   3        0.03        0.78      2.50 o
  -4   9   3       46.84       48.51      3.12 o
  -3   9   3      508.67      506.52     12.23 o
  -2   9   3      182.37      184.24      4.32 o
  -1   9   3      306.21      281.26      5.63 o
   0   9   3      779.70      743.54     13.64 o
   1   9   3       15.90       28.30      2.85 o
   2   9   3       61.33       49.11      4.03 o
   3   9   3      336.95      293.55     10.57 o
   4   9   3       31.91       42.68      4.89 o
   5   9   3        3.82        3.25      5.90 o
   6   9   3      158.07      176.08     14.02 o
   7   9   3      114.20      122.65      6.93 o
   8   9   3       87.98      100.27      9.75 o
   9   9   3       13.03       29.64      9.14 o
  10   9   3       75.12       71.86     10.72 o
  11   9   3       57.50       59.87     20.95 o
  12   9   3        0.91       -1.70      8.74 o
 -13  10   3        8.75       22.04     10.02 o
 -12  10   3       19.59       18.36      9.81 o
 -11  10   3        0.04       -0.50     10.05 o
 -10  10   3      103.67      115.56     13.56 o
  -9  10   3       64.10       72.66     10.91 o
  -8  10   3        1.88        1.28      6.42 o
  -7  10   3       15.95       14.80      7.62 o
  -6  10   3     1020.84      965.22     24.97 o
  -5  10   3     2180.29     2266.85     37.90 o
  -4  10   3      294.84      283.00      7.90 o
  -3  10   3      265.38      244.15      6.24 o
  -2  10   3       16.17       19.12      3.88 o
  -1  10   3       90.36       93.67      3.19 o
   0  10   3       23.28       27.34      3.43 o
   1  10   3      739.08      720.65     15.35 o
   2  10   3      417.44      444.69     11.59 o
   3  10   3       14.56       11.39      3.93 o
   4  10   3       74.66       55.46      9.08 o
   5  10   3        8.69        8.52      9.08 o
   6  10   3        6.63       -2.16      8.29 o
   7  10   3       17.88       21.27      4.61 o
   8  10   3      151.53      144.41     20.44 o
   9  10   3       19.75        9.89      8.97 o
  10  10   3       11.54       10.48      8.32 o
  11  10   3        6.34       20.95     11.98 o
  12  10   3       71.77       68.30     11.97 o
 -12  11   3       13.84       10.22     11.13 o
 -11  11   3       47.50       52.68     10.30 o
 -10  11   3       18.84       23.68      9.11 o
  -9  11   3       88.60      101.06     12.28 o
  -8  11   3       37.19       36.05      8.49 o
  -7  11   3       21.44       29.51      5.63 o
  -6  11   3        0.03       -4.02      4.02 o
  -5  11   3       41.95       40.96      4.28 o
  -4  11   3      124.02      135.05      5.28 o
  -3  11   3       58.04       62.24      3.60 o
  -2  11   3       25.49       21.64      2.96 o
  -1  11   3      359.08      358.14     11.08 o
   0  11   3       22.79       28.25      3.97 o
   1  11   3       18.53       15.74      3.38 o
   2  11   3       46.35       48.34      5.53 o
   3  11   3      175.95      212.83     28.44 o
   4  11   3      536.65      470.83     26.69 o
   5  11   3      216.20      261.15     20.78 o
   6  11   3        0.06        4.27      4.26 o
   7  11   3       67.01       78.34      6.37 o
   8  11   3       95.78       77.03      9.23 o
   9  11   3       12.70       10.16      7.14 o
  10  11   3       10.97        2.14      7.49 o
  11  11   3        0.30        9.22      9.00 o
 -12  12   3        6.33        0.34     14.31 o
 -11  12   3        4.99       -6.93     12.49 o
 -10  12   3       87.45       97.11     13.03 o
  -9  12   3      121.71      108.21     12.22 o
  -8  12   3        5.30        3.35      7.10 o
  -7  12   3       62.35       70.45     13.61 o
  -6  12   3       63.79       62.04      7.56 o
  -5  12   3        6.62        4.14      3.14 o
  -4  12   3      276.64      255.03     10.32 o
  -3  12   3        2.84        2.67      3.08 o
  -2  12   3      241.85      237.67      8.86 o
  -1  12   3      156.59      164.28      6.65 o
   0  12   3       23.69       31.08      3.88 o
   1  12   3      263.18      289.89     19.42 o
   2  12   3        1.38        4.51      3.19 o
   3  12   3      206.22      207.13     14.19 o
   4  12   3        1.20        5.34      7.27 o
   5  12   3      271.06      244.58     20.21 o
   6  12   3        5.51       13.80      4.63 o
   7  12   3        7.81       -1.80      6.02 o
   8  12   3       27.84       24.51     10.79 o
   9  12   3        6.98        7.42      6.70 o
  10  12   3       17.13       15.29      8.04 o
  11  12   3        0.20        7.83     15.44 o
 -11  13   3       31.47       37.24     15.21 o
 -10  13   3        3.84       -2.50      8.27 o
  -9  13   3        0.00        0.79      7.02 o
  -8  13   3       35.08       46.90      9.03 o
  -7  13   3       54.58       77.93      9.30 o
  -6  13   3       80.20       92.46      6.77 o
  -5  13   3        8.23        9.20      2.86 o
  -4  13   3      126.08      124.12      8.86 o
  -3  13   3        1.10        0.31      3.57 o
  -2  13   3      211.65      213.25      8.70 o
  -1  13   3       16.73       19.39      3.52 o
   0  13   3        4.24        3.02      3.00 o
   1  13   3       65.63       59.11      5.52 o
   2  13   3      126.00      126.60      7.83 o
   3  13   3       50.25       49.29      5.62 o
   4  13   3       10.21       14.76      7.27 o
   5  13   3        0.55       -6.59      6.59 o
   6  13   3       28.97       35.02      5.61 o
   7  13   3        4.98        5.23      5.22 o
   8  13   3        3.78        9.79      6.12 o
   9  13   3       10.97       15.55     11.18 o
  10  13   3        6.90        0.52      8.80 o
 -10  14   3        0.29        2.09      8.48 o
  -9  14   3        7.09        8.81     15.67 o
  -8  14   3        9.17       17.88      7.66 o
  -7  14   3        9.32       20.61      6.66 o
  -6  14   3        5.57        2.74      4.69 o
  -5  14   3        0.08        9.55      4.67 o
  -4  14   3       11.34        8.02      5.06 o
  -3  14   3      116.83       99.28      7.83 o
  -2  14   3       91.97       97.87      6.10 o
  -1  14   3       16.03       15.25      5.24 o
   0  14   3        9.92        3.82      2.77 o
   1  14   3        7.65        6.24      3.86 o
   3  14   3       36.01       45.87      6.24 o
   4  14   3       16.76       27.36      7.61 o
   5  14   3       30.03       21.46      8.97 o
   6  14   3       29.17       22.17      5.19 o
   7  14   3       11.49       10.04      5.69 o
   8  14   3        4.97        6.64      6.17 o
   9  14   3        0.29       -2.66      6.93 o
  -9  15   3        7.91       13.91      8.16 o
  -8  15   3       20.30       24.42      7.74 o
  -7  15   3        0.05        4.41      5.55 o
  -6  15   3        0.00       -8.52      8.52 o
  -5  15   3        2.70        5.34      9.42 o
  -4  15   3       86.85       93.42      8.35 o
  -3  15   3        3.64        5.78      4.69 o
  -2  15   3       54.39       56.33      5.37 o
  -1  15   3       28.04       31.53      5.22 o
   0  15   3       59.53       66.18      6.70 o
   4  15   3       24.03       21.34      6.13 o
   5  15   3        7.97       12.72      8.40 o
   6  15   3        0.13        0.59      4.13 o
   7  15   3        9.50       24.64     11.13 o
   8  15   3        5.55        6.29      7.66 o
  -8  16   3        0.00        5.46      5.88 o
  -7  16   3       14.91       14.08     12.49 o
  -6  16   3       90.37       95.37     16.58 o
  -5  16   3       47.44       45.76     13.06 o
  -4  16   3       58.03       54.61     12.94 o
  -3  16   3        2.57       -1.48      7.95 o
  -2  16   3        2.93        4.43      7.15 o
  -1  16   3       16.51       27.30      5.04 o
   0  16   3        2.47        4.78      4.09 o
   5  16   3       32.26       31.56      6.93 o
   6  16   3       15.60       15.48      4.83 o
   7  16   3        0.02       11.47     10.10 o
  -6  17   3       23.57       30.20     14.42 o
  -5  17   3       12.19       36.22     13.06 o
  -4  17   3       13.37       14.53     11.01 o
  -3  17   3        1.81        7.15      8.63 o
  -2  17   3        1.52       -7.04      7.04 o
  -1  17   3        6.97       -1.59      7.27 o
   0  17   3       57.41       76.95      6.62 o
   1  17   3       10.22        8.60      3.79 o
  -4  18   3        0.40       -0.45      9.54 o
  -3  18   3        0.04        7.15      9.76 o
  -2  18   3        0.25        5.45      8.06 o
  -1  18   3       16.00       18.17      8.86 o
   0  18   3        1.72        0.79      7.04 o
   1  18   3       10.17        9.55      4.42 o
 -14   0   4       50.17       75.16     18.96 o
 -12   0   4      385.75      372.93     22.33 o
 -10   0   4       43.37       34.71      6.15 o
  -8   0   4      119.51      147.17      8.09 o
  -6   0   4       40.34       20.76      3.11 o
  -4   0   4    16314.65    17219.31    255.88 o
  -2   0   4      860.16      886.29     11.75 o
   0   0   4    29174.71    30694.98    413.12 o
   2   0   4     5989.61     5661.91     95.67 o
   4   0   4     3979.71     4289.44     66.43 o
   6   0   4     2406.50     2337.88     35.94 o
   8   0   4       95.55       88.90      6.52 o
  10   0   4      387.93      411.16     14.86 o
  12   0   4      262.55      271.65     18.76 o
  14   0   4       17.88        3.07     14.53 o
 -15   1   4       16.33       29.64     11.73 o
 -14   1   4       67.33       61.81     13.40 o
 -13   1   4       67.28       87.40     13.08 o
 -12   1   4      197.94      192.41     11.11 o
 -11   1   4      143.45      135.62      7.61 o
 -10   1   4       42.82       37.08      4.81 o
  -9   1   4        1.36        3.39      3.06 o
  -8   1   4       27.40       17.99      2.17 o
  -7   1   4      234.47      228.56      4.76 o
  -6   1   4      212.46      221.57      9.89 o
  -5   1   4      663.47      809.10     11.43 o
  -4   1   4       47.54       54.22      2.61 o
  -3   1   4      652.33      555.77      7.97 o
  -2   1   4        1.97        7.83      0.72 o
  -1   1   4     3359.79     3320.14     29.91 o
   0   1   4       14.99       12.68      1.30 o
   1   1   4        9.04        2.59      1.40 o
   2   1   4        0.19        3.11      1.40 o
   3   1   4      756.67      619.74     11.18 o
   4   1   4     1847.41     1751.96     19.86 o
   5   1   4     1210.57     1321.38     14.72 o
   6   1   4      212.38      230.75      5.17 o
   7   1   4      212.06      213.25      5.67 o
   8   1   4      674.29      725.28     13.24 o
   9   1   4        4.46       -0.74      3.01 o
  10   1   4      194.12      182.75     11.55 o
  11   1   4       29.13       28.47      5.81 o
  12   1   4       25.31       17.02      5.84 o
  13   1   4        0.98       -2.41      9.58 o
  14   1   4        0.94        0.11      9.72 o
 -15   2   4        0.09       -5.03      9.87 o
 -14   2   4        7.82       19.55     11.24 o
 -13   2   4      380.54      396.62     19.36 o
 -12   2   4        4.96        8.61      6.85 o
 -11   2   4      124.04      149.35     10.93 o
 -10   2   4       69.63       63.66      5.40 o
  -9   2   4     2778.50     2726.24     36.85 o
  -8   2   4        2.95       -1.80      1.80 o
  -7   2   4       39.04       46.66      2.77 o
  -6   2   4      100.40      105.53      4.39 o
  -5   2   4     6524.04     6660.69     68.21 o
  -4   2   4      216.87      215.63      4.50 o
  -3   2   4       55.10       32.85      2.22 o
  -2   2   4     3017.12     3187.20     30.96 o
  -1   2   4      676.19      598.57      6.69 o
   0   2   4      745.69      632.82      7.81 o
   1   2   4    23462.54    24460.38    243.14 o
   2   2   4      207.78      178.46      3.31 o
   3   2   4      140.80      160.42      3.92 o
   4   2   4      187.95      195.97      4.79 o
   5   2   4     1058.26     1041.27     15.42 o
   6   2   4      886.95      941.71     13.86 o
   7   2   4      367.56      364.38      7.81 o
   8   2   4      109.01      108.72      6.97 o
   9   2   4      289.33      308.40      9.10 o
  10   2   4      307.85      325.59     10.04 o
  11   2   4       25.75       26.16      5.08 o
  12   2   4       73.75       66.53      7.15 o
  13   2   4       12.69       21.05     10.28 o
  14   2   4        1.72        0.73      9.85 o
 -15   3   4       13.49       24.87     14.59 o
 -14   3   4       29.23       33.87      9.56 o
 -13   3   4       11.10       16.19      6.51 o
 -12   3   4       48.22       30.49      6.59 o
 -11   3   4      130.71      112.94      8.53 o
 -10   3   4      118.70      100.14      7.41 o
  -9   3   4        6.71        8.16      3.26 o
  -8   3   4        7.97       14.86      4.20 o
  -7   3   4     2634.65     2586.38     32.10 o
  -6   3   4     2336.86     2446.33     28.45 o
  -5   3   4     1109.15     1117.54     20.29 o
  -4   3   4      126.97      183.51      3.93 o
  -3   3   4     1460.54     1525.47     29.51 o
  -2   3   4     5735.47     5972.53     54.79 o
  -1   3   4    14471.00    14652.37    138.87 o
   0   3   4      165.41      146.27      3.08 o
   1   3   4     3997.10     4119.59     44.12 o
   2   3   4       11.58       19.83      1.93 o
   3   3   4      343.20      344.53      5.31 o
   4   3   4       73.65       84.05      2.88 o
   5   3   4      708.66      697.77     10.15 o
   6   3   4      315.24      353.19      6.76 o
   7   3   4       95.26      115.01      4.19 o
   8   3   4      243.64      253.87      7.29 o
   9   3   4        4.21       -3.16      3.16 o
  10   3   4        4.79        1.89      3.95 o
  11   3   4       25.65       23.87      5.07 o
  12   3   4        3.54       -5.69      6.09 o
  13   3   4       17.93       17.52      8.32 o
  14   3   4       16.12       40.10     12.14 o
 -15   4   4        0.63       -4.47     10.28 o
 -14   4   4        2.79        7.05      8.29 o
 -13   4   4      107.33      104.39      9.65 o
 -12   4   4       31.06       44.49      8.31 o
 -11   4   4      351.50      324.57     13.33 o
 -10   4   4       39.72       33.59      5.31 o
  -9   4   4       39.57       42.53      4.19 o
  -8   4   4      100.84       94.33      6.06 o
  -7   4   4      277.06      294.88      7.61 o
  -6   4   4      138.37      115.26      5.74 o
  -5   4   4       54.38       96.07      4.22 o
  -4   4   4     1013.52     1164.53     14.30 o
  -3   4   4       27.15       41.96      3.29 o
  -2   4   4      250.69      206.28      5.45 o
  -1   4   4     1310.88     1261.53     12.96 o
   0   4   4     1461.22     1648.23     20.57 o
   1   4   4     1849.59     2020.97     28.42 o
   2   4   4       65.93       83.24      2.51 o
   3   4   4      779.94      750.87      9.42 o
   4   4   4      959.63      908.18     11.96 o
   5   4   4      728.68      750.50     11.18 o
   6   4   4        0.11       -1.81      1.81 o
   7   4   4       55.56       69.47      3.52 o
   8   4   4      167.80      157.38      7.79 o
   9   4   4       60.94       65.82      5.32 o
  10   4   4       33.25       34.73      4.96 o
  11   4   4      316.29      322.17     12.01 o
  12   4   4        8.30        5.47      6.57 o
  13   4   4       23.00       12.22      7.73 o
 -15   5   4       51.71       58.42     12.10 o
 -14   5   4       12.96       14.03      7.33 o
 -13   5   4       14.96       23.00      6.64 o
 -12   5   4        0.71        1.90      5.12 o
 -11   5   4       15.46       13.92      6.42 o
 -10   5   4      110.60       89.28      6.64 o
  -9   5   4      770.49      754.26     20.17 o
  -8   5   4      288.43      306.96      8.31 o
  -7   5   4      269.54      273.14      9.83 o
  -6   5   4      214.73      184.60      4.74 o
  -5   5   4     2341.03     2560.70     29.29 o
  -4   5   4        0.64        2.09      1.17 o
  -3   5   4      459.84      496.15      7.44 o
  -2   5   4      100.54      128.62      2.44 o
  -1   5   4      220.24      241.66      3.43 o
   0   5   4      429.65      407.85      6.31 o
   1   5   4      254.59      220.93      7.73 o
   2   5   4       24.78       38.28      2.18 o
   3   5   4     1015.56     1093.28     13.87 o
   4   5   4     1436.15     1480.49     17.85 o
   5   5   4      498.16      549.26      8.83 o
   6   5   4        0.71       -0.23      1.94 o
   7   5   4     1668.95     1641.32     23.48 o
   8   5   4      338.06      368.44     12.65 o
   9   5   4      182.87      166.25      7.28 o
  10   5   4      104.41      107.35      7.65 o
  11   5   4       14.85       30.49      6.78 o
  12   5   4       25.13       27.68      7.10 o
  13   5   4        1.57       -1.55      6.90 o
 -14   6   4        4.78        0.21      7.52 o
 -13   6   4       26.80       26.76      7.07 o
 -12   6   4        8.00       10.77      5.63 o
 -11   6   4       28.32       23.81      8.46 o
 -10   6   4        4.99       -0.78      3.74 o
  -9   6   4       47.37       37.03      5.65 o
  -8   6   4       72.38       70.93      4.76 o
  -7   6   4      435.86      438.75      8.03 o
  -6   6   4      183.99      219.57      5.47 o
  -5   6   4        1.46        2.11      1.54 o
  -4   6   4      192.00      217.17      4.12 o
  -3   6   4      394.79      373.21      5.57 o
  -2   6   4      864.86      907.15      9.80 o
  -1   6   4        0.46        0.36      0.94 o
   0   6   4      513.06      457.70      8.55 o
   1   6   4     1026.42     1182.51     23.07 o
   2   6   4       21.46       39.14      2.61 o
   3   6   4      133.95       98.03      4.90 o
   4   6   4       13.84       12.98      2.61 o
   5   6   4     1327.61     1296.01     17.69 o
   6   6   4       13.08       10.36      2.30 o
   7   6   4      760.67      778.20     14.72 o
   8   6   4        9.05       -0.32      3.81 o
   9   6   4      193.39      233.00      9.09 o
  10   6   4        0.59       -2.06      4.07 o
  11   6   4       12.13       13.18      5.60 o
  12   6   4        3.40        0.34      5.85 o
  13   6   4        1.44       -6.16      6.16 o
 -14   7   4       34.05       52.71      9.47 o
 -13   7   4        3.19        6.77      6.71 o
 -12   7   4       11.84       16.59      6.39 o
 -11   7   4       37.82       39.43      6.15 o
 -10   7   4       11.15       10.15      4.98 o
  -9   7   4      199.15      180.39      9.31 o
  -8   7   4      762.22      753.27     13.96 o
  -7   7   4       87.39      104.44      7.78 o
  -6   7   4     2073.12     2056.22     27.47 o
  -5   7   4      157.84      149.39      4.06 o
  -4   7   4      932.89      884.13     11.25 o
  -3   7   4      164.49      162.98      5.36 o
  -2   7   4      529.77      535.21      9.13 o
  -1   7   4      314.75      352.31      9.21 o
   0   7   4     1477.63     1382.63     23.24 o
   1   7   4      799.57      814.37     12.47 o
   2   7   4       68.28       34.43      4.12 o
   3   7   4      391.76      389.65     11.06 o
   4   7   4      384.04      406.63     11.70 o
   5   7   4       87.23       96.84      4.74 o
   6   7   4      562.92      531.92     16.66 o
   7   7   4      873.96      877.19     24.98 o
   8   7   4       50.88       53.16      5.08 o
   9   7   4       20.07       22.43      3.55 o
  10   7   4       22.42       17.97      4.85 o
  11   7   4       83.76       96.15      7.90 o
  12   7   4       27.38       27.05      6.30 o
  13   7   4       13.34       11.21      8.10 o
 -14   8   4        0.24        0.11      8.65 o
 -13   8   4       21.31       29.52      7.54 o
 -12   8   4       24.75       22.69      6.49 o
 -11   8   4        3.83        7.63      5.09 o
 -10   8   4       55.42       54.97      7.31 o
  -9   8   4       73.31       73.48      9.91 o
  -8   8   4      248.91      253.24      8.48 o
  -7   8   4       21.54       26.04      2.84 o
  -6   8   4     2332.23     2436.24     31.84 o
  -5   8   4       45.29       45.11      3.18 o
  -4   8   4      119.22      130.32      3.24 o
  -3   8   4     1238.00     1191.25     13.38 o
  -2   8   4     2278.15     2356.90     25.70 o
  -1   8   4        2.93       16.36      1.35 o
   0   8   4      175.70      192.16      5.80 o
   1   8   4      130.87      136.48      5.37 o
   2   8   4      577.27      588.16     14.13 o
   3   8   4       85.04       82.08      6.17 o
   4   8   4      526.73      495.13     13.91 o
   5   8   4        3.22        0.51      3.47 o
   6   8   4      211.00      226.77     10.79 o
   7   8   4       19.90       27.21      4.70 o
   8   8   4       35.93       38.64      6.80 o
   9   8   4        1.32        0.54      5.52 o
  10   8   4       57.11       53.13      8.30 o
  11   8   4       29.14       12.21      8.95 o
  12   8   4        7.08       -6.93      8.19 o
 -13   9   4        2.15        2.94      5.72 o
 -12   9   4        0.33        3.03      5.15 o
 -11   9   4       43.71       38.53      7.31 o
 -10   9   4       96.62      121.06      8.68 o
  -9   9   4        9.06       13.02      3.50 o
  -8   9   4       12.94       11.57      2.88 o
  -7   9   4      230.92      240.96     13.24 o
  -6   9   4        2.66        4.22      2.74 o
  -5   9   4       55.94       57.38      3.31 o
  -4   9   4        9.33        6.65      1.88 o
  -3   9   4      318.88      317.53      5.83 o
  -2   9   4       54.78       56.09      2.54 o
  -1   9   4      404.05      369.69      7.78 o
   0   9   4      211.62      198.86      6.01 o
   1   9   4      123.86      111.94      5.60 o
   2   9   4        0.94        2.07      3.03 o
   3   9   4       48.66       51.50      4.83 o
   4   9   4       83.21       63.50      8.07 o
   5   9   4      132.07      131.70     11.16 o
   6   9   4      513.10      503.96     23.32 o
   7   9   4      413.99      379.40     12.21 o
   8   9   4       10.11       13.09      6.82 o
   9   9   4        5.75        5.68     11.81 o
  10   9   4        0.06        4.55      7.68 o
  11   9   4       64.17       75.90     19.02 o
  12   9   4       35.82       32.37     10.64 o
 -13  10   4       17.91       15.60      9.59 o
 -12  10   4        7.50       12.63      8.84 o
 -11  10   4        0.21       13.28     12.15 o
 -10  10   4       30.59       47.09     10.36 o
  -9  10   4       52.32       56.27      9.91 o
  -8  10   4      201.45      201.00     13.90 o
  -7  10   4      361.09      325.17     13.18 o
  -6  10   4      132.13      120.43      9.39 o
  -5  10   4       13.96        2.34      2.90 o
  -4  10   4      136.60      126.64      4.31 o
  -3  10   4       50.54       52.04      3.89 o
  -2  10   4       99.03       80.90      4.19 o
  -1  10   4      218.60      235.96      5.37 o
   0  10   4       13.70       13.17      2.67 o
   1  10   4      528.01      516.31     12.58 o
   2  10   4      138.31      155.58      7.22 o
   3  10   4      501.42      530.61     16.51 o
   4  10   4       14.80        9.65      8.86 o
   5  10   4       94.90      104.00     14.31 o
   6  10   4       36.91       26.92      5.64 o
   7  10   4       15.78        6.19      7.88 o
   8  10   4      158.94      134.23     10.98 o
   9  10   4      132.01      152.38     12.80 o
  10  10   4       70.59       73.35     21.57 o
  11  10   4        0.15       10.69      8.30 o
 -12  11   4        5.05        2.98      7.83 o
 -11  11   4       25.14       25.55     14.19 o
 -10  11   4        0.25       -6.00      7.61 o
  -9  11   4       28.75       22.60      8.43 o
  -8  11   4       44.71       42.06      8.62 o
  -7  11   4       47.17       46.31      6.22 o
  -6  11   4       77.91       78.89      6.60 o
  -5  11   4       68.21       80.03      5.16 o
  -4  11   4      720.75      729.39     14.00 o
  -3  11   4      161.99      159.51      8.49 o
  -2  11   4       84.29       78.03      6.01 o
  -1  11   4        4.31        1.99      1.96 o
   0  11   4      158.52      156.22      5.18 o
   1  11   4      504.14      511.52     14.06 o
   2  11   4       61.40       66.50      5.60 o
   3  11   4      161.11      139.88     19.64 o
   4  11   4       21.37       21.91      9.20 o
   5  11   4      376.29      340.66     24.30 o
   6  11   4        5.84       -0.57      9.08 o
   7  11   4      187.71      164.52      8.90 o
   8  11   4       43.92       56.91      8.57 o
   9  11   4       20.29       15.41      9.71 o
  10  11   4       18.87       28.41     15.27 o
  11  11   4      115.47      137.32     35.20 o
 -12  12   4        6.96       10.33     14.87 o
 -11  12   4       19.17        3.07     11.81 o
 -10  12   4        0.37        0.79      7.71 o
  -9  12   4        5.27       15.88      8.27 o
  -8  12   4       49.96       52.61      8.99 o
  -7  12   4        3.00        4.09      5.70 o
  -6  12   4      253.43      257.54     11.06 o
  -5  12   4        0.02        3.90      2.94 o
  -4  12   4      364.08      375.56     13.21 o
  -3  12   4      120.39      122.67      7.13 o
  -2  12   4       46.66       49.09      4.61 o
  -1  12   4      176.35      156.69      5.16 o
   0  12   4        1.90       -5.33      5.45 o
   1  12   4      155.83      159.55      6.72 o
   2  12   4      241.25      284.07     12.08 o
   3  12   4        0.92       10.56      7.04 o
   4  12   4       30.91       37.81      9.65 o
   5  12   4        0.98       -2.50      8.74 o
   6  12   4        3.02        0.34      9.42 o
   7  12   4       15.30       31.72      4.87 o
   8  12   4        3.16       -4.18      5.75 o
   9  12   4        0.31       -6.35      6.35 o
  10  12   4       26.00       15.61     14.93 o
 -11  13   4        0.10        1.48     12.60 o
 -10  13   4       17.78       20.82      9.34 o
  -9  13   4        8.79        8.57      7.61 o
  -8  13   4        1.72        2.76      6.65 o
  -7  13   4       35.61       41.29      7.45 o
  -6  13   4       12.68       10.87      5.37 o
  -5  13   4       56.33       52.69      6.93 o
  -4  13   4       56.41       40.79      6.47 o
  -3  13   4       71.17       73.11      5.79 o
  -2  13   4        4.78        4.91      3.78 o
  -1  13   4      115.06      131.46      6.22 o
   0  13   4       20.92       24.36      4.19 o
   1  13   4        0.76       -4.09      4.09 o
   2  13   4        9.78       17.22      3.97 o
   3  13   4       18.95       14.76      7.27 o
   4  13   4        3.22       12.03      8.06 o
   5  13   4      171.79      202.67     18.62 o
   6  13   4       13.27       20.57      5.01 o
   7  13   4       21.85       12.60      4.41 o
   8  13   4        2.12        4.33      5.87 o
   9  13   4       11.88        8.42      7.01 o
  10  13   4       11.27       20.10     15.55 o
 -10  14   4        1.68        6.64      8.45 o
  -9  14   4       51.30       57.37     15.61 o
  -8  14   4        4.26        2.58      9.99 o
  -7  14   4        4.58        2.15      5.83 o
  -6  14   4       25.24       22.32      4.83 o
  -5  14   4       58.34       69.71     12.83 o
  -4  14   4       32.79       40.16      8.06 o
  -3  14   4       16.61       32.27      6.24 o
  -2  14   4      261.25      272.50     10.30 o
  -1  14   4      108.88      102.46      7.08 o
   0  14   4       57.43       60.17      6.36 o
   1  14   4       16.78       32.02      6.13 o
   3  14   4        8.58        3.52      5.79 o
   4  14   4       63.43       76.07     11.24 o
   5  14   4       29.42       53.59     10.90 o
   6  14   4        5.38       16.71      5.02 o
   7  14   4       37.01       25.64      6.40 o
   8  14   4        1.17       -4.21      5.86 o
   9  14   4       25.79       33.31     12.21 o
  -9  15   4        5.31       -1.67      7.06 o
  -8  15   4        3.42        9.23      6.83 o
  -7  15   4       24.71       26.88      5.71 o
  -6  15   4       37.51       25.09     12.15 o
  -5  15   4       29.24       15.33     10.79 o
  -4  15   4       22.43       19.64      9.08 o
  -3  15   4       27.76       28.27      9.08 o
  -2  15   4       20.29       20.84      6.41 o
  -1  15   4        2.91        1.30      3.80 o
   0  15   4       38.10       36.65      4.22 o
   2  15   4       38.07       32.36      7.04 o
   4  15   4        6.30        3.41      6.70 o
   5  15   4       13.04       22.25      8.63 o
   6  15   4        0.00        0.80      4.75 o
   7  15   4       32.84       47.29      7.38 o
   8  15   4        2.46       -2.23      8.97 o
  -8  16   4        1.61        2.95     11.81 o
  -7  16   4       27.72       27.93     13.17 o
  -6  16   4        0.36       -2.27      9.76 o
  -5  16   4        5.83       -0.91      9.31 o
  -4  16   4        1.38        6.02      8.86 o
  -3  16   4        1.06       -6.59      6.59 o
  -2  16   4        0.96        2.95      6.93 o
  -1  16   4       10.15       14.34      4.44 o
   0  16   4       12.98       15.29      3.96 o
   5  16   4        3.00       15.55      7.49 o
   6  16   4       46.65       56.09      6.44 o
   7  16   4       12.74        7.61     11.01 o
  -6  17   4        0.63       -3.07     11.24 o
  -5  17   4        1.27       -1.70     10.22 o
  -4  17   4       59.02       68.01     14.08 o
  -3  17   4        8.50       11.47      9.31 o
  -2  17   4        1.37        4.31      7.04 o
  -1  17   4        3.65        3.63      7.04 o
   0  17   4       25.06       24.71      4.74 o
   1  17   4       15.18       21.91      5.79 o
  -4  18   4        0.06        5.56     10.79 o
  -3  18   4       10.81        4.88      9.20 o
  -2  18   4        2.31       14.53      8.86 o
  -1  18   4        0.95       -6.81      6.81 o
   0  18   4        2.46       -3.86      6.36 o
   1  18   4        0.08        1.72      3.81 o
 -15   0   5      123.60      145.78     24.87 o
 -13   0   5      105.76      119.56     21.00 o
 -11   0   5       22.61       23.09      6.56 o
  -9   0   5     1184.34     1170.47     25.80 o
  -7   0   5       19.98       15.33      2.77 o
  -5   0   5     3764.33     4202.36     73.49 o
  -3   0   5     3054.40     3289.64     42.70 o
  -1   0   5     4935.65     5210.01     71.78 o
   1   0   5      423.27      352.72      8.51 o
   3   0   5     5648.72     5894.41    100.45 o
   5   0   5     1974.57     1855.28     29.11 o
   7   0   5       27.36       40.90      4.41 o
   9   0   5     1997.48     2039.14     41.99 o
  11   0   5      385.27      387.01     17.37 o
  13   0   5       10.46       28.04     14.76 o
 -15   1   5       23.56       25.09     11.32 o
 -14   1   5       66.64       62.07     12.99 o
 -13   1   5       41.93       60.64     10.33 o
 -12   1   5        0.04       14.74      6.14 o
 -11   1   5       36.57       30.89      5.18 o
 -10   1   5       21.70       17.21      3.61 o
  -9   1   5       12.19       13.57      2.82 o
  -8   1   5        0.92        1.10      2.01 o
  -7   1   5       10.58       16.85      2.28 o
  -6   1   5      237.60      225.25      7.64 o
  -5   1   5     1715.09     1796.24     22.32 o
  -4   1   5      423.80      358.92      5.88 o
  -3   1   5      400.48      378.37      5.17 o
  -2   1   5      145.82      165.86      3.00 o
  -1   1   5       48.22       39.93      2.11 o
   0   1   5     1036.11     1260.35     15.37 o
   1   1   5    27445.38    29557.35    325.07 o
   2   1   5      101.02      127.35      4.14 o
   3   1   5      501.39      530.83      8.27 o
   4   1   5       27.41        7.31      1.62 o
   5   1   5     1611.44     1634.89     17.79 o
   6   1   5       14.39       18.45      2.25 o
   7   1   5     1460.76     1427.93     19.04 o
   8   1   5       57.63       49.26      4.06 o
   9   1   5        0.69        2.40      3.57 o
  10   1   5       15.02       19.64      4.41 o
  11   1   5        6.46       12.79      5.08 o
  12   1   5        0.04       -3.78      5.49 o
  13   1   5        1.26       -3.08      8.90 o
 -15   2   5        4.64       17.23     11.57 o
 -14   2   5        0.39        2.29      9.66 o
 -13   2   5        3.50        2.62      7.73 o
 -12   2   5      846.94      862.41     24.28 o
 -11   2   5        0.36       -1.49      4.45 o
 -10   2   5       19.65       11.57      4.07 o
  -9   2   5      598.07      589.64     14.85 o
  -8   2   5      965.55      978.33     13.61 o
  -7   2   5      329.77      343.29      6.21 o
  -6   2   5      158.71      133.83      3.68 o
  -5   2   5       77.55      103.79      8.49 o
  -4   2   5     5282.72     5516.31     61.78 o
  -3   2   5      111.97       84.15      3.72 o
  -2   2   5     5386.74     5364.22     51.11 o
  -1   2   5     3665.68     3800.43     46.47 o
   0   2   5      943.67      957.96     12.67 o
   1   2   5        1.72        5.67      1.04 o
   2   2   5       15.68       40.84      1.98 o
   3   2   5     2435.65     2546.41     32.10 o
   4   2   5        4.58        0.61      2.02 o
   5   2   5     3483.18     3615.77     45.68 o
   6   2   5       13.68        9.52      1.88 o
   7   2   5        3.17        1.59      2.16 o
   8   2   5      141.40      134.55      5.68 o
   9   2   5      309.99      314.70      9.47 o
  10   2   5       94.01       99.68      6.68 o
  11   2   5        6.85       11.51      5.03 o
  12   2   5       32.20       33.40      6.45 o
  13   2   5        6.29        0.01      9.32 o
 -15   3   5       27.34       17.95     15.72 o
 -14   3   5       65.78       48.24     12.39 o
 -13   3   5       51.13       47.47      8.04 o
 -12   3   5       42.68       41.21      7.15 o
 -11   3   5       98.75       99.01      8.20 o
 -10   3   5       17.46       23.61      4.48 o
  -9   3   5      444.06      460.20     11.08 o
  -8   3   5     1039.66     1024.37     15.46 o
  -7   3   5        2.22        6.50      2.43 o
  -6   3   5       79.55       75.44      3.28 o
  -5   3   5      904.57      845.30     14.07 o
  -4   3   5     1137.62     1047.68     13.17 o
  -3   3   5       18.97       30.61      1.64 o
  -2   3   5     2130.41     2137.07     20.50 o
  -1   3   5     2974.91     2835.47     29.27 o
   0   3   5      184.10      158.18      3.19 o
   1   3   5      558.91      545.91      7.69 o
   2   3   5       97.23      105.68      2.72 o
   3   3   5      408.49      418.59      6.91 o
   4   3   5       21.71       14.83      1.92 o
   5   3   5      101.78      104.65      3.81 o
   6   3   5        0.78        2.54      2.26 o
   7   3   5      509.89      500.59      9.04 o
   8   3   5       46.08       49.89      4.40 o
   9   3   5       10.02        3.99      3.65 o
  10   3   5        3.07       -3.63      3.63 o
  11   3   5       10.07       12.35      4.76 o
  12   3   5       30.23       41.98      7.38 o
  13   3   5        9.62       13.43     20.44 o
 -15   4   5        0.70       -2.25      8.87 o
 -14   4   5       22.18       13.09      9.11 o
 -13   4   5       47.36       56.81      8.25 o
 -12   4   5      124.28      119.95     12.98 o
 -11   4   5       38.91       49.74      6.81 o
 -10   4   5       33.38       26.87      5.00 o
  -9   4   5      322.18      312.54     12.74 o
  -8   4   5       20.65       23.14      2.98 o
  -7   4   5      118.18      105.55      4.64 o
  -6   4   5      741.05      672.67     11.31 o
  -5   4   5     1897.28     2121.61     27.79 o
  -4   4   5      485.66      552.03      8.44 o
  -3   4   5      336.05      404.66      5.66 o
  -2   4   5      436.71      453.90      7.63 o
  -1   4   5       11.40       10.41      1.32 o
   0   4   5        1.23        4.19      0.97 o
   1   4   5     5398.06     5577.05     56.74 o
   2   4   5      378.64      311.03      4.99 o
   3   4   5      132.96      147.95      3.41 o
   4   4   5      514.46      573.37      8.61 o
   5   4   5      105.36       89.40      3.63 o
   6   4   5       14.77       15.19      2.38 o
   7   4   5      118.90      119.15      4.74 o
   8   4   5      673.04      667.00     13.68 o
   9   4   5      287.48      299.55      9.87 o
  10   4   5        9.27        6.23      5.43 o
  11   4   5        0.64        3.85      4.46 o
  12   4   5        0.51        1.97      7.74 o
  13   4   5        2.65        7.30      7.59 o
 -15   5   5       23.79       21.26     11.98 o
 -14   5   5       21.48       30.65      7.82 o
 -13   5   5        6.42        9.16      5.95 o
 -12   5   5       34.85       42.91      7.08 o
 -11   5   5       26.72       28.24      5.96 o
 -10   5   5       20.85       21.20      4.82 o
  -9   5   5      198.16      175.70      9.48 o
  -8   5   5      209.64      211.99      8.36 o
  -7   5   5     1639.32     1687.75     22.44 o
  -6   5   5     1671.34     1642.74     20.32 o
  -5   5   5       19.47       30.13      2.38 o
  -4   5   5      733.24      811.92     12.05 o
  -3   5   5      199.50      176.61      3.43 o
  -2   5   5      286.35      288.55      6.15 o
  -1   5   5       31.01       42.23      1.37 o
   0   5   5     1504.51     1572.20     17.80 o
   1   5   5     2715.48     2782.58     34.68 o
   2   5   5       40.94       68.68      3.31 o
   3   5   5      677.89      676.52     10.20 o
   4   5   5      641.79      598.86      9.68 o
   5   5   5      875.37      956.31     13.57 o
   6   5   5      542.40      497.00      9.43 o
   7   5   5      442.94      441.36     10.96 o
   8   5   5       31.79       36.74      4.27 o
   9   5   5        2.80        2.23      3.74 o
  10   5   5       48.02       45.27      5.32 o
  11   5   5      189.56      200.52     11.19 o
  12   5   5       17.81       13.64      7.10 o
  13   5   5       25.60       20.69      8.69 o
 -14   6   5        8.77       18.66      9.16 o
 -13   6   5        3.66        7.43      6.25 o
 -12   6   5        3.03       -0.56      4.93 o
 -11   6   5        1.16        3.36      4.84 o
 -10   6   5       91.64       86.66      7.62 o
  -9   6   5        4.65       -0.21      4.15 o
  -8   6   5      283.78      300.42      9.06 o
  -7   6   5      271.47      271.19      6.65 o
  -6   6   5       27.72       34.68      2.69 o
  -5   6   5        8.05       10.50      1.82 o
  -4   6   5      189.39      191.76      4.12 o
  -3   6   5      379.13      368.51      5.10 o
  -2   6   5      148.90      204.96      3.33 o
  -1   6   5      971.15     1072.23     14.67 o
   0   6   5      851.42     1011.40     15.73 o
   1   6   5      573.36      582.62     10.98 o
   2   6   5     2403.69     2400.59     33.17 o
   3   6   5       38.21       39.42      2.55 o
   4   6   5      322.49      361.82      7.43 o
   5   6   5      114.52      114.18      4.91 o
   6   6   5       54.53       46.35      4.70 o
   7   6   5      217.49      209.32      8.60 o
   8   6   5       34.65       35.65      3.71 o
   9   6   5       32.15       37.18      4.96 o
  10   6   5       11.38       14.10      4.47 o
  11   6   5        3.49        6.46      5.55 o
  12   6   5        2.96        1.18      6.18 o
  13   6   5       12.20       12.12      7.62 o
 -14   7   5        4.55       12.10      8.05 o
 -13   7   5       60.48       70.69      9.39 o
 -12   7   5       46.78       50.15      8.03 o
 -11   7   5       24.34       30.76      6.71 o
 -10   7   5        4.72        9.88      5.01 o
  -9   7   5      123.61      118.27      9.44 o
  -8   7   5       12.94        9.05      3.85 o
  -7   7   5     1843.97     1836.25     29.52 o
  -6   7   5       28.90       31.21      3.47 o
  -5   7   5      144.63      153.96      4.94 o
  -4   7   5       17.71       23.94      1.67 o
  -3   7   5      186.88      150.93      3.06 o
  -2   7   5      593.24      597.12      7.43 o
  -1   7   5      378.55      317.86      6.74 o
   0   7   5      621.68      635.63     11.03 o
   1   7   5        1.85        1.56      1.79 o
   2   7   5       88.03       76.45      7.19 o
   3   7   5      113.29      132.92      4.97 o
   4   7   5      148.35      147.69      5.08 o
   5   7   5      210.72      237.25      7.96 o
   6   7   5      320.51      318.13     12.91 o
   7   7   5        6.55       11.48      7.63 o
   8   7   5       31.37       32.99      4.18 o
   9   7   5       15.27       16.11      3.46 o
  10   7   5        2.54       -3.28      5.01 o
  11   7   5       13.93       11.63      5.45 o
  12   7   5       83.79       83.12      8.33 o
 -14   8   5        0.37       -2.89      7.11 o
 -13   8   5       36.67       47.48      8.61 o
 -12   8   5        1.42       -5.36      5.36 o
 -11   8   5      128.08      129.22     11.65 o
 -10   8   5       55.68       53.28      7.26 o
  -9   8   5      599.07      623.27     19.90 o
  -8   8   5       42.75       43.63      4.47 o
  -7   8   5      229.55      259.54     11.15 o
  -6   8   5      780.44      727.29     15.69 o
  -5   8   5      787.13      819.24     11.02 o
  -4   8   5      349.58      385.84      5.87 o
  -3   8   5     1067.63     1091.09     15.15 o
  -2   8   5       56.50       52.79      2.23 o
  -1   8   5        3.48        0.88      1.24 o
   0   8   5        1.39       12.07      2.46 o
   1   8   5      957.21      952.98     14.65 o
   2   8   5        6.11        8.01      3.15 o
   3   8   5        2.00        3.86      3.35 o
   4   8   5      159.83      162.23      7.82 o
   5   8   5        1.22       -3.49      3.49 o
   6   8   5      399.20      396.24     16.45 o
   7   8   5      146.31      100.48      8.20 o
   8   8   5      134.04      112.06     12.26 o
   9   8   5       82.30       71.31      7.32 o
  10   8   5        0.03        7.24      7.25 o
  11   8   5       47.71       50.99     11.17 o
  12   8   5        0.02        8.74     12.15 o
 -13   9   5        0.06       10.05      6.30 o
 -12   9   5       38.87       30.62      6.55 o
 -11   9   5        7.98       10.19      6.41 o
 -10   9   5       97.10      102.30     10.12 o
  -9   9   5      242.95      277.37      9.90 o
  -8   9   5      115.63       99.14      5.59 o
  -7   9   5      225.41      235.68      6.50 o
  -6   9   5      229.69      206.74      6.12 o
  -5   9   5      307.68      308.18      6.05 o
  -4   9   5      307.86      294.68      4.93 o
  -3   9   5      457.97      454.32      6.55 o
  -2   9   5      177.37      161.29      3.94 o
  -1   9   5       17.16       12.58      1.56 o
   0   9   5     1480.25     1518.20     26.08 o
   1   9   5       66.93       68.64      4.83 o
   2   9   5        0.01       -2.87      3.42 o
   3   9   5      130.22      115.05      8.01 o
   4   9   5      731.15      750.50     26.94 o
   5   9   5        9.09        7.44      4.01 o
   6   9   5      323.20      306.01     12.50 o
   7   9   5       15.57       10.46      9.65 o
   8   9   5      270.89      245.91     22.14 o
   9   9   5       44.63       55.52      9.31 o
  10   9   5       16.82        8.82     11.07 o
  11   9   5      105.00      101.77     13.14 o
  12   9   5        7.35       -4.65     16.46 o
 -13  10   5        0.53        3.87      8.70 o
 -12  10   5       21.48       20.81      9.01 o
 -11  10   5        2.45       -3.29     10.79 o
 -10  10   5        0.29        7.40      9.54 o
  -9  10   5       18.00       14.73      7.78 o
  -8  10   5        3.04        6.21      6.38 o
  -7  10   5       68.69       62.20      6.67 o
  -6  10   5       11.68       17.04      5.62 o
  -5  10   5      702.07      640.09     13.84 o
  -4  10   5      660.89      674.71     12.13 o
  -3  10   5       39.05       46.67      3.15 o
  -2  10   5      445.08      463.03      7.83 o
  -1  10   5       33.40       33.19      2.08 o
   0  10   5      258.52      251.72      8.46 o
   1  10   5       12.12       15.35      6.06 o
   2  10   5     1788.60     1927.67     42.73 o
   3  10   5      143.54      119.79     13.85 o
   4  10   5      149.75      145.68     16.12 o
   5  10   5      326.91      270.09     13.17 o
   6  10   5       89.78       96.65     17.83 o
   7  10   5        1.17        3.39      4.32 o
   8  10   5        0.39        7.85      6.38 o
   9  10   5       72.18       70.86     10.12 o
  10  10   5       83.18       84.41     11.59 o
  11  10   5        1.75       18.81      9.28 o
 -12  11   5        1.26        0.53      7.90 o
 -11  11   5        9.06        6.02     13.28 o
 -10  11   5       22.61       20.19      8.95 o
  -9  11   5        5.62        6.99      7.43 o
  -8  11   5        0.10       -5.68      6.22 o
  -7  11   5       34.07       33.05      7.35 o
  -6  11   5      244.91      252.90     10.81 o
  -5  11   5       68.45       70.56      4.84 o
  -4  11   5        3.48        0.77      2.70 o
  -3  11   5      114.91      110.94      4.47 o
  -2  11   5      607.53      600.66     13.76 o
  -1  11   5       32.59       28.55      2.09 o
   0  11   5       23.46       18.90      3.04 o
   1  11   5      394.17      376.60     13.32 o
   2  11   5      170.58      163.01     10.50 o
   3  11   5       34.84       32.47      9.42 o
   4  11   5      418.48      423.90     26.80 o
   5  11   5       11.77       13.06      9.42 o
   6  11   5       45.85       40.81     10.56 o
   7  11   5       76.69       79.11      7.58 o
   8  11   5       91.67       92.49      9.79 o
   9  11   5        0.01       -2.70      6.55 o
  10  11   5       67.92       72.45     11.18 o
  11  11   5        9.92        8.52     15.67 o
 -12  12   5        1.17       14.42     14.76 o
 -11  12   5       15.96       13.28     13.51 o
 -10  12   5        0.15       12.55      8.35 o
  -9  12   5      101.79       91.67     12.89 o
  -8  12   5       13.55       10.49      6.87 o
  -7  12   5        4.60        4.82      5.64 o
  -6  12   5       10.59        3.90      5.34 o
  -5  12   5       12.66       12.89      4.13 o
  -4  12   5        9.81        3.44      4.26 o
  -3  12   5      248.59      234.01      9.61 o
  -2  12   5       16.87       13.33      3.52 o
  -1  12   5        0.68       -1.91      2.04 o
   0  12   5      159.53      159.19      5.57 o
   1  12   5        7.98       14.22      4.21 o
   2  12   5        6.38       -0.80      4.88 o
   3  12   5       88.98       77.77     10.67 o
   4  12   5       15.49        8.86      8.97 o
   5  12   5       12.45       15.21      9.76 o
   6  12   5       12.99       15.81      5.34 o
   7  12   5        7.33        3.14      4.03 o
   8  12   5        0.17        5.52      6.44 o
   9  12   5       48.36       63.61      9.93 o
  10  12   5        5.66       10.91      8.29 o
 -11  13   5       13.05       -8.74     12.03 o
 -10  13   5        0.63        9.16      8.38 o
  -9  13   5        0.00        0.43      8.34 o
  -8  13   5       10.69       21.15      7.42 o
  -7  13   5       12.25        4.22      5.62 o
  -6  13   5        0.31        6.10      4.69 o
  -5  13   5        0.22        0.27      4.98 o
  -4  13   5       93.35       97.61     10.39 o
  -3  13   5        4.65       -1.62      3.49 o
  -2  13   5      132.84      134.49      7.12 o
  -1  13   5        1.95        1.19      2.24 o
   0  13   5       51.41       49.16      6.93 o
   1  13   5       66.26       51.13      4.53 o
   2  13   5       40.53       50.52      8.52 o
   3  13   5        8.32        8.17      7.49 o
   4  13   5        0.44       -6.02      7.27 o
   5  13   5        7.74        7.27      9.76 o
   6  13   5        1.55        4.44      4.85 o
   7  13   5       12.16        9.52      5.93 o
   8  13   5        0.22        1.53      6.43 o
   9  13   5        0.01       -4.44      6.83 o
 -10  14   5        9.16       17.18      9.08 o
  -9  14   5       20.40       27.13      8.42 o
  -8  14   5       67.65       59.93      8.93 o
  -7  14   5        5.78        7.28      5.40 o
  -6  14   5       43.10       41.90     11.92 o
  -5  14   5        7.42       18.17      9.54 o
  -4  14   5        3.98        8.74      7.72 o
  -3  14   5      195.05      171.11     15.56 o
  -2  14   5       64.32       60.54      6.48 o
  -1  14   5       97.52       88.09      6.18 o
   0  14   5        2.53        1.14      4.31 o
   1  14   5        0.02       -0.34      4.77 o
   2  14   5       71.45       74.04      8.91 o
   3  14   5        0.02       -6.02      6.02 o
   4  14   5       72.31       80.84     11.92 o
   5  14   5       18.31       31.45     11.13 o
   6  14   5       57.31       69.19      8.57 o
   7  14   5        8.04        6.19      8.46 o
   8  14   5       45.42       54.47     13.62 o
  -9  15   5        8.70       13.46      7.36 o
  -8  15   5        2.63        1.37      5.88 o
  -7  15   5        8.04       15.10     11.47 o
  -6  15   5       14.23       -3.41      9.08 o
  -5  15   5       23.04       18.28     10.10 o
  -4  15   5        5.78        1.48      7.83 o
  -3  15   5       15.46       11.35      8.52 o
  -2  15   5        4.08       -1.19      4.12 o
  -1  15   5       17.12       14.44      5.79 o
   0  15   5        1.31       -0.17      2.97 o
   1  15   5       26.72       35.76      6.47 o
   2  15   5        1.30       -5.90      5.90 o
   3  15   5        5.08        4.43      5.68 o
   4  15   5        5.18       -1.25      7.27 o
   5  15   5        0.00       -4.20      8.52 o
   6  15   5        2.69        6.71      3.86 o
   7  15   5        5.32        4.45      5.53 o
  -8  16   5        0.00        4.09     11.58 o
  -7  16   5        8.30       -1.82      9.99 o
  -6  16   5        3.23       -1.93      9.65 o
  -5  16   5        2.31        2.16      9.76 o
  -4  16   5       24.25       27.48     10.22 o
  -3  16   5       21.78       27.48      9.20 o
  -2  16   5       13.36       15.89      7.72 o
  -1  16   5       60.95       77.21      6.48 o
   0  16   5        0.23        2.92      3.29 o
   4  16   5        0.02       -0.91      5.90 o
   5  16   5       24.44       26.00      9.42 o
   6  16   5       19.13       18.83      7.83 o
  -6  17   5       26.16       22.14     13.28 o
  -5  17   5       12.51       -4.20      9.31 o
  -4  17   5        4.15        1.14      9.08 o
  -3  17   5       14.96       14.31      9.31 o
  -2  17   5        0.36        1.02      6.70 o
  -1  17   5        8.98        0.79      6.36 o
   0  17   5        5.84        1.45      3.97 o
   5  17   5        9.45        9.65      6.47 o
  -4  18   5       10.66       10.33     11.13 o
  -3  18   5        8.12       11.92      9.31 o
  -2  18   5        0.47       -6.81      7.38 o
  -1  18   5        3.16        2.27      7.38 o
   0  18   5        1.40        3.52      6.24 o
   1  18   5        0.47        3.37      3.46 o
 -14   0   6        3.16       -6.24     12.26 o
 -12   0   6      358.96      405.28     32.87 o
 -10   0   6       97.55      109.50      7.57 o
  -8   0   6      318.34      286.62      8.79 o
  -6   0   6        9.73       10.42      3.25 o
  -4   0   6    19052.01    19495.37    373.92 o
  -2   0   6      723.28      806.41     13.06 o
   0   0   6     3366.46     3340.77     57.80 o
   2   0   6     3699.96     3720.93     66.18 o
   4   0   6        7.40        4.94      2.27 o
   6   0   6      708.24      685.30     13.10 o
   8   0   6     2027.75     1936.33     39.73 o
  10   0   6       41.06       44.07      7.59 o
  12   0   6       12.38        6.81      8.58 o
 -15   1   6        0.91       26.23     19.98 o
 -14   1   6        7.34       11.61      9.52 o
 -13   1   6       32.57       25.97      8.75 o
 -12   1   6       94.44       72.18      7.99 o
 -11   1   6        0.56       -1.32      4.05 o
 -10   1   6        0.19       -0.31      2.84 o
  -9   1   6        0.38       -2.26      2.26 o
  -8   1   6     1921.92     1938.81     25.18 o
  -7   1   6        8.71       12.22      2.00 o
  -6   1   6      821.50      831.40     13.08 o
  -5   1   6       31.48       41.25      3.52 o
  -4   1   6      649.18      659.30      9.81 o
  -3   1   6        0.09        3.38      0.99 o
  -2   1   6     5552.42     5707.36     52.77 o
  -1   1   6     1128.55     1206.94     13.60 o
   0   1   6      535.62      496.10     11.16 o
   1   1   6       84.16       81.21      3.14 o
   2   1   6     4963.88     5378.73     65.00 o
   3   1   6       89.38      100.85      4.14 o
   4   1   6     1981.11     2040.80     25.56 o
   5   1   6      509.38      494.10      8.04 o
   6   1   6      113.82      123.27      4.13 o
   7   1   6       71.68       63.57      4.19 o
   8   1   6      289.98      294.93      8.30 o
   9   1   6      292.33      317.99      9.81 o
  10   1   6       19.15       15.75      4.46 o
  11   1   6       29.04       35.50      6.10 o
  12   1   6       20.32       20.38      6.50 o
  13   1   6        0.76       -4.81      9.14 o
 -15   2   6      176.69      186.70     19.17 o
 -14   2   6       25.78       22.95      9.13 o
 -13   2   6       48.71       39.80      9.68 o
 -12   2   6        5.47       -1.98      5.63 o
 -11   2   6      531.75      602.94     16.83 o
 -10   2   6      493.87      460.66     12.48 o
  -9   2   6      473.63      426.30     11.54 o
  -8   2   6      406.61      383.49      7.53 o
  -7   2   6      566.20      561.68     13.46 o
  -6   2   6      404.53      355.58      6.63 o
  -5   2   6     2393.81     2525.11     30.74 o
  -4   2   6      198.77      229.93     11.58 o
  -3   2   6      643.14      684.78      9.05 o
  -2   2   6     2191.33     2314.31     23.25 o
  -1   2   6       75.39       78.36      4.48 o
   0   2   6     1681.80     1533.17     19.92 o
   1   2   6     5890.99     6174.15     69.60 o
   2   2   6     2813.75     3078.66     43.10 o
   3   2   6       33.66       22.72      2.11 o
   4   2   6      223.87      240.64      6.18 o
   5   2   6      532.32      623.15     11.00 o
   6   2   6      197.95      207.62      5.50 o
   7   2   6      161.83      161.42      5.88 o
   8   2   6        0.03       -0.24      3.24 o
   9   2   6      871.33      915.03     17.82 o
  10   2   6       74.54       73.16      6.31 o
  11   2   6       77.75       89.41      7.59 o
  12   2   6       16.39        3.19      7.86 o
  13   2   6       39.77       42.92     28.78 o
 -15   3   6       47.25       61.48     27.65 o
 -14   3   6       64.78       60.64     11.22 o
 -13   3   6       45.08       49.02      9.27 o
 -12   3   6       14.78       19.95      6.30 o
 -11   3   6      177.78      172.56     10.06 o
 -10   3   6        0.27       -1.42      3.45 o
  -9   3   6        0.37        0.38      3.68 o
  -8   3   6      147.08      143.90      6.23 o
  -7   3   6       81.88       91.77      3.85 o
  -6   3   6      646.96      745.47     11.52 o
  -5   3   6      470.29      456.27      7.86 o
  -4   3   6      427.27      514.89      7.30 o
  -3   3   6      264.43      346.17      4.73 o
  -2   3   6      458.37      419.04      5.25 o
  -1   3   6     3936.85     4078.39     43.72 o
   0   3   6      805.70      697.65     10.72 o
   1   3   6     2281.11     2393.65     26.86 o
   2   3   6     1280.99     1227.81     15.81 o
   3   3   6       24.12       24.55      2.28 o
   4   3   6      202.07      207.84      5.30 o
   5   3   6      715.05      778.76     12.07 o
   6   3   6      432.34      415.06      8.30 o
   7   3   6       74.14       81.07      4.20 o
   8   3   6       34.22       28.50      4.19 o
   9   3   6      501.41      532.08     13.73 o
  10   3   6        1.39       -3.95      3.95 o
  11   3   6      233.67      224.09      9.71 o
  12   3   6        3.80       -4.38      6.96 o
  13   3   6        0.70       -6.35      8.94 o
 -15   4   6       14.21        5.23      9.23 o
 -14   4   6       43.72       49.88     12.78 o
 -13   4   6        0.68        2.00      6.07 o
 -12   4   6      438.51      447.63     16.67 o
 -11   4   6       12.92        8.80      5.97 o
 -10   4   6       17.94       18.25      4.74 o
  -9   4   6      879.66      859.72     19.49 o
  -8   4   6      222.13      213.36      7.13 o
  -7   4   6      259.59      254.23      7.25 o
  -6   4   6       23.89       25.74      2.42 o
  -5   4   6      173.04      162.83      8.79 o
  -4   4   6        9.80        4.78      1.39 o
  -3   4   6      104.70      117.09      2.78 o
  -2   4   6     5063.52     5478.42     50.65 o
  -1   4   6      254.11      183.23      4.51 o
   0   4   6        1.12        9.17      1.29 o
   1   4   6      236.93      292.57      5.07 o
   2   4   6     2171.37     2309.74     28.08 o
   3   4   6      391.89      369.10      6.56 o
   4   4   6     1168.84     1213.54     17.28 o
   5   4   6      717.50      677.75     10.88 o
   6   4   6      510.45      553.56      9.88 o
   7   4   6       63.46       59.22      3.98 o
   8   4   6        1.27        6.80      3.54 o
   9   4   6      103.13      110.77      6.76 o
  10   4   6       39.69       38.01      5.58 o
  11   4   6       66.48       64.67      6.52 o
  12   4   6        3.48       -0.96      6.77 o
  13   4   6       18.36       18.23      8.40 o
 -15   5   6       61.80       65.64     13.57 o
 -14   5   6       26.94       23.72      7.70 o
 -13   5   6       42.17       45.00      7.78 o
 -12   5   6        0.75        3.73      5.55 o
 -11   5   6       15.30        8.76      5.06 o
 -10   5   6        1.04        0.35      4.69 o
  -9   5   6      334.29      332.14     13.69 o
  -8   5   6      192.42      178.25     11.18 o
  -7   5   6      496.40      465.07     12.22 o
  -6   5   6      206.52      196.92      5.53 o
  -5   5   6      570.75      533.94      9.36 o
  -4   5   6     1107.24     1268.84     18.58 o
  -3   5   6     1287.85     1318.15     16.43 o
  -2   5   6      533.21      461.03      6.48 o
  -1   5   6     1241.97     1347.62     18.35 o
   0   5   6       99.40      115.77      2.98 o
   1   5   6      989.67     1037.72     13.79 o
   2   5   6      110.56      121.01      4.33 o
   3   5   6      187.66      192.30      4.09 o
   4   5   6     1522.49     1582.84     20.42 o
   5   5   6      111.47      126.31      4.23 o
   6   5   6       31.16       16.56      3.92 o
   7   5   6     1013.44      995.44     18.70 o
   8   5   6       45.53       46.20      4.73 o
   9   5   6      124.59      131.24      7.56 o
  10   5   6        2.77       -1.01      3.96 o
  11   5   6       16.62       16.81      6.19 o
  12   5   6       16.72       25.42      6.95 o
  13   5   6       15.04       14.45     10.03 o
 -14   6   6        0.43        8.58      7.27 o
 -13   6   6       27.51       37.45      8.47 o
 -12   6   6        8.19        2.11      5.45 o
 -11   6   6       92.18       82.35      7.75 o
 -10   6   6      252.92      245.30     11.55 o
  -9   6   6        9.64        5.26      4.57 o
  -8   6   6      390.26      396.99     11.64 o
  -7   6   6       62.42       59.72      3.76 o
  -6   6   6        5.44       10.55      2.27 o
  -5   6   6      517.11      514.38      8.56 o
  -4   6   6        4.82        7.40      1.51 o
  -3   6   6      276.28      338.57      5.26 o
  -2   6   6       37.96       43.22      1.73 o
  -1   6   6      134.80       89.93      2.62 o
   0   6   6      123.13      170.44      4.27 o
   1   6   6        0.55        6.12      1.50 o
   2   6   6      301.41      310.96      6.85 o
   3   6   6      518.23      538.03     10.50 o
   4   6   6      733.70      724.93     12.91 o
   5   6   6      230.54      200.68      8.71 o
   6   6   6        3.94        4.21      2.51 o
   7   6   6      104.25      109.75      5.59 o
   8   6   6        0.24       -2.97      2.97 o
   9   6   6        0.10       -3.51      3.51 o
  10   6   6        0.04       -4.07      4.07 o
  11   6   6       17.72       15.63      8.03 o
  12   6   6        1.81        4.06      5.90 o
 -14   7   6      103.22      128.55     12.17 o
 -13   7   6        0.55        2.20      6.82 o
 -12   7   6       27.30       27.79      7.09 o
 -11   7   6       12.22       14.30      8.63 o
 -10   7   6      266.78      264.86     11.98 o
  -9   7   6      176.51      190.24      9.61 o
  -8   7   6      664.48      626.84     15.16 o
  -7   7   6      412.11      395.09     10.06 o
  -6   7   6      725.23      720.94     15.21 o
  -5   7   6        2.77        6.08      1.81 o
  -4   7   6      132.13      144.92      3.76 o
  -3   7   6      169.42      162.22      3.28 o
  -2   7   6       52.04       59.92      1.98 o
  -1   7   6       98.96       96.40      2.89 o
   0   7   6      108.20      140.92      4.69 o
   1   7   6     2229.10     2263.34     37.51 o
   2   7   6      133.01      133.66      5.89 o
   3   7   6      320.38      312.62      6.91 o
   4   7   6        7.97        7.07      2.62 o
   5   7   6      185.92      199.02      8.51 o
   6   7   6        3.03        4.84      4.05 o
   7   7   6      433.71      470.96     15.32 o
   8   7   6       72.66       52.89      4.80 o
   9   7   6       79.96       83.58      5.72 o
  10   7   6        0.30        6.05      6.33 o
  11   7   6       27.00       21.90      5.85 o
  12   7   6       65.51       73.15      7.79 o
 -14   8   6       53.62       68.49     12.16 o
 -13   8   6       45.15       50.84      9.12 o
 -12   8   6      132.43      147.02     10.84 o
 -11   8   6        0.21        1.17      6.46 o
 -10   8   6      191.92      183.68     19.96 o
  -9   8   6      131.81      130.22      9.15 o
  -8   8   6        2.20        1.10      3.63 o
  -7   8   6       53.80       60.54      4.33 o
  -6   8   6        7.67       -1.35      2.42 o
  -5   8   6        7.91        6.10      1.95 o
  -4   8   6      127.09      124.27      3.26 o
  -3   8   6       67.14       65.40      2.17 o
  -2   8   6      174.57      173.74      7.51 o
  -1   8   6        0.07       -0.18      1.38 o
   0   8   6       66.09       68.46      4.05 o
   1   8   6       58.26       61.97      4.43 o
   2   8   6      840.46      841.24     19.47 o
   3   8   6        0.00       -0.22      2.32 o
   4   8   6      739.35      695.71     19.15 o
   5   8   6      291.58      260.73     11.29 o
   6   8   6       48.18       46.93      6.60 o
   7   8   6       75.30       71.89      7.77 o
   8   8   6      139.35      137.94     11.13 o
   9   8   6        1.99       -0.85      5.12 o
  10   8   6      150.83      159.65     14.62 o
  11   8   6        0.63        0.12      9.71 o
  12   8   6       17.32       19.97     16.29 o
 -13   9   6        4.87       11.18      6.48 o
 -12   9   6        1.99        7.87      5.84 o
 -11   9   6       28.88       39.54      8.27 o
 -10   9   6      250.38      287.46     14.68 o
  -9   9   6       87.18       96.39      7.93 o
  -8   9   6      166.33      151.09      7.51 o
  -7   9   6      429.33      415.17     13.72 o
  -6   9   6        0.11       -2.37      2.37 o
  -5   9   6        0.12       -1.77      1.77 o
  -4   9   6        6.39       10.20      1.72 o
  -3   9   6      335.22      327.35      5.60 o
  -2   9   6      140.21      145.16      4.06 o
  -1   9   6      338.34      302.37      5.84 o
   0   9   6      116.94      142.71      5.48 o
   1   9   6     1876.10     1899.08     32.62 o
   2   9   6      120.98      110.75      4.81 o
   3   9   6       14.21        8.66      5.97 o
   4   9   6        8.23        6.93      3.73 o
   5   9   6        0.13       -1.09      4.11 o
   6   9   6        0.52        1.08      4.48 o
   7   9   6       55.94       51.30      8.06 o
   8   9   6      149.71      139.34     11.89 o
   9   9   6        2.99        4.27      6.59 o
  10   9   6        0.00        9.20     10.39 o
  11   9   6       17.27       11.38      9.14 o
 -13  10   6        4.45        6.73      5.24 o
 -12  10   6        0.01       -0.42      5.93 o
 -11  10   6       57.64       60.12      7.60 o
 -10  10   6       23.46       22.38      5.30 o
  -9  10   6       39.63       55.18      6.15 o
  -8  10   6        0.51        1.17      2.90 o
  -7  10   6      265.99      277.55     16.88 o
  -6  10   6       17.18       21.27      3.31 o
  -5  10   6     1232.86     1201.59     21.94 o
  -4  10   6      171.48      174.75      7.47 o
  -3  10   6      263.58      224.66      7.60 o
  -2  10   6      668.64      640.36      9.83 o
  -1  10   6      679.17      660.63     10.11 o
   0  10   6       50.18       49.39      5.11 o
   1  10   6        3.93        2.67      4.08 o
   2  10   6      267.44      259.11     13.73 o
   3  10   6      966.90      947.88     44.75 o
   4  10   6       86.06       78.58      6.18 o
   5  10   6       17.89       12.84      7.44 o
   6  10   6       31.85       30.16      6.08 o
   7  10   6       71.87       64.57     10.16 o
   8  10   6       80.38      102.44     10.59 o
   9  10   6      153.37      174.34     37.81 o
  10  10   6       12.17       20.20     12.89 o
  11  10   6       29.92       19.90      9.43 o
 -12  11   6        1.26        2.27     13.62 o
 -11  11   6        7.50        0.45     12.83 o
 -10  11   6        1.33       -2.71      7.26 o
  -9  11   6       68.85       59.45     10.05 o
  -8  11   6        8.20        2.48      6.18 o
  -7  11   6       46.08       42.00      7.58 o
  -6  11   6       15.12        5.81      5.27 o
  -5  11   6      136.43      135.08      6.64 o
  -4  11   6      222.69      208.32      9.81 o
  -3  11   6      156.18      148.38      6.70 o
  -2  11   6       52.59       60.60      3.70 o
  -1  11   6      535.20      489.15      9.10 o
   0  11   6      145.45      132.03      6.19 o
   1  11   6       72.54       81.38      7.22 o
   2  11   6        2.76        9.42      8.17 o
   3  11   6      358.90      365.64     24.30 o
   4  11   6      110.99      106.05     14.53 o
   5  11   6       31.61       48.27      5.88 o
   6  11   6       50.53       36.53      6.54 o
   7  11   6       98.91      112.00     17.09 o
   8  11   6        0.04        1.81      8.69 o
   9  11   6        0.07       -2.28     10.27 o
  10  11   6        9.86       15.54      8.73 o
 -12  12   6        6.92      -11.92     11.92 o
 -11  12   6       16.12       21.34     14.19 o
 -10  12   6        0.89       -6.87      7.00 o
  -9  12   6        0.04       -4.48      6.66 o
  -8  12   6       10.29       10.25      6.80 o
  -7  12   6       60.91       56.70      8.00 o
  -6  12   6       50.06       37.44     12.77 o
  -5  12   6       10.76       15.64      8.40 o
  -4  12   6      247.90      213.40     12.72 o
  -3  12   6       90.75       77.12      5.96 o
  -2  12   6       14.31       11.98      3.41 o
  -1  12   6      220.68      212.05      5.23 o
   0  12   6       52.01       39.76      4.10 o
   1  12   6        2.50       -2.83      5.11 o
   2  12   6       54.71       52.57      9.65 o
   3  12   6       83.51       79.59     12.60 o
   4  12   6       29.40       21.34     10.56 o
   5  12   6      216.92      233.74     11.33 o
   6  12   6       15.14       19.86      5.94 o
   7  12   6       45.31       47.34      7.83 o
   8  12   6       57.79       51.41      8.46 o
   9  12   6        0.10       -2.32      6.87 o
  10  12   6       10.62       15.62     10.67 o
 -11  13   6        6.77        2.84     12.38 o
 -10  13   6        5.00       10.17     14.65 o
  -9  13   6        0.84        7.00      7.30 o
  -8  13   6        8.43       -1.15      6.68 o
  -7  13   6       90.17       96.56      9.09 o
  -6  13   6       39.50       37.03      4.41 o
  -5  13   6       68.59       88.79     13.17 o
  -4  13   6       44.13       46.21      9.99 o
  -3  13   6        1.29        3.21      4.58 o
  -2  13   6       29.84       14.08      6.53 o
  -1  13   6        1.43        1.53      3.55 o
   0  13   6        0.25        3.81      2.88 o
   1  13   6        0.04       -3.75      4.43 o
   2  13   6        0.43       -5.79      5.79 o
   3  13   6       15.83       -6.13      6.70 o
   4  13   6        1.70       -5.56      7.83 o
   5  13   6        5.30        5.57      4.07 o
   6  13   6        0.06        3.51      4.98 o
   7  13   6       92.82      121.00     10.36 o
   8  13   6       10.77       21.34      7.32 o
   9  13   6      129.25      168.20     18.79 o
 -10  14   6        2.54        5.71      8.24 o
  -9  14   6       42.89       54.09      9.66 o
  -8  14   6        2.28        6.05      6.24 o
  -7  14   6        4.44        1.66      5.01 o
  -6  14   6        3.03       13.28      9.65 o
  -5  14   6       20.22       30.65     10.79 o
  -4  14   6       11.23        9.88      8.17 o
  -3  14   6        2.05       -5.56      5.56 o
  -2  14   6       37.32       27.81      5.14 o
  -1  14   6       64.01       82.07      5.27 o
   0  14   6       15.13       11.39      5.79 o
   1  14   6       45.54       46.10      4.03 o
   2  14   6       28.10       30.77      7.72 o
   3  14   6        0.09       -6.59      6.59 o
   4  14   6        8.66        4.88      8.74 o
   5  14   6        5.77        9.88     10.22 o
   6  14   6        0.88        6.84      5.42 o
   7  14   6        0.05        3.99      5.85 o
   8  14   6       42.07       45.62      8.35 o
  -9  15   6        3.72       -6.19      6.44 o
  -8  15   6       17.90       10.42      5.91 o
  -7  15   6        7.96        6.70     11.13 o
  -6  15   6        1.90       -0.79      8.63 o
  -5  15   6        2.87       -2.50      8.29 o
  -4  15   6        0.01        0.34      7.83 o
  -3  15   6        0.06       -4.43      6.81 o
  -2  15   6        0.04       -0.74      4.17 o
  -1  15   6        0.78        3.21      3.62 o
   0  15   6       54.68       63.62      3.99 o
   1  15   6        0.33        1.36      6.13 o
   2  15   6       27.95       14.65      5.79 o
   3  15   6        0.06        5.79      7.15 o
   4  15   6       16.01       16.01      8.97 o
   5  15   6        0.01        6.47     10.10 o
   6  15   6       38.68       54.89      7.05 o
   7  15   6        1.56       10.11      5.93 o
  -7  16   6       20.47       19.76     12.83 o
  -6  16   6        0.81        4.65     10.56 o
  -5  16   6        1.22        0.91      8.52 o
  -4  16   6       99.24      117.74     15.44 o
  -3  16   6        0.03        9.99      8.40 o
  -2  16   6       20.94       14.19      7.15 o
  -1  16   6        0.00        1.85      3.73 o
   0  16   6       39.88       55.20      5.06 o
   2  16   6       25.92       38.03      8.52 o
   3  16   6       12.46        9.76      5.45 o
   4  16   6        0.05       -6.24      6.24 o
   5  16   6        5.45       -0.23      9.42 o
   6  16   6       31.73       54.74     11.48 o
  -6  17   6        5.38        0.68     10.33 o
  -5  17   6        2.65       -1.48      9.88 o
  -4  17   6       23.80       29.86     11.58 o
  -3  17   6       16.98        9.99      9.31 o
  -2  17   6        5.51        2.50      7.15 o
  -1  17   6        0.01       -3.29      5.90 o
   0  17   6        0.81        2.19      4.03 o
  -3  18   6        1.40        5.45      8.97 o
  -2  18   6        2.90        8.86      8.52 o
  -1  18   6        0.04        8.06      7.61 o
   0  18   6        0.49       -1.14      6.13 o
 -15   0   7      254.35      328.37     33.84 o
 -13   0   7        1.87       -3.07     12.60 o
 -11   0   7       48.43       54.71      8.09 o
  -9   0   7      643.34      587.31     14.34 o
  -7   0   7     1688.07     1694.05     33.07 o
  -5   0   7     8011.79     7980.33    157.02 o
  -3   0   7     3252.14     3091.16     48.17 o
  -1   0   7      317.74      340.71      8.74 o
   1   0   7    10681.44    11350.14    189.68 o
   3   0   7       72.53       55.10      4.09 o
   5   0   7      845.80      795.94     23.84 o
   7   0   7     1092.31     1072.47     22.35 o
   9   0   7      112.29       91.52      8.99 o
  11   0   7      107.96      107.86     16.12 o
  13   0   7       53.04       32.24     16.80 o
 -15   1   7        4.75       13.55     13.74 o
 -14   1   7        2.38       -5.04      9.43 o
 -13   1   7       97.87       88.82     11.01 o
 -12   1   7       59.77       61.20      8.29 o
 -11   1   7       14.59       10.01      4.74 o
 -10   1   7       52.76       42.83      4.20 o
  -9   1   7        7.07        1.32      2.42 o
  -8   1   7        1.45        3.97      2.19 o
  -7   1   7      345.44      300.33      6.92 o
  -6   1   7        0.74        3.01      2.03 o
  -5   1   7     1685.92     1782.07     25.82 o
  -4   1   7      220.21      296.27      6.26 o
  -3   1   7      310.74      207.56      3.92 o
  -2   1   7     1027.14      932.93     11.66 o
  -1   1   7      234.12      244.79      6.10 o
   0   1   7     1935.45     1921.99     24.79 o
   1   1   7    12307.54    12912.67    152.22 o
   2   1   7     1627.12     1635.41     23.32 o
   3   1   7      222.74      232.80      5.24 o
   4   1   7      150.80      154.46      4.63 o
   5   1   7       35.09       39.56      2.99 o
   6   1   7      767.01      793.08     11.80 o
   7   1   7      247.60      246.75      7.06 o
   8   1   7      501.58      475.17     10.93 o
   9   1   7       71.61       62.68      5.34 o
  10   1   7        4.20        7.71      4.40 o
  11   1   7       61.87       56.90      6.87 o
  12   1   7        1.20       12.69      7.46 o
  13   1   7        0.07       -8.17      9.87 o
 -15   2   7        1.40        5.66     11.07 o
 -14   2   7      117.30      126.00     12.94 o
 -13   2   7       41.07       38.20      9.44 o
 -12   2   7      178.90      201.29     19.80 o
 -11   2   7       38.94       28.84      6.14 o
 -10   2   7       22.57       10.56      4.39 o
  -9   2   7       63.59       58.72      4.13 o
  -8   2   7      547.40      569.26     11.08 o
  -7   2   7      249.31      270.66      6.66 o
  -6   2   7        1.28        0.95      1.34 o
  -5   2   7        9.75       13.97      1.90 o
  -4   2   7      810.69      851.91     11.99 o
  -3   2   7      332.77      342.47      5.14 o
  -2   2   7      286.96      314.07      4.96 o
  -1   2   7     9109.16     9574.48    106.22 o
   0   2   7       17.89       35.10      2.23 o
   1   2   7     1449.03     1414.41     20.40 o
   2   2   7      952.44     1067.23     16.33 o
   3   2   7       37.69       45.62      2.92 o
   4   2   7     4365.71     4354.88     57.95 o
   5   2   7        6.53        9.17      2.52 o
   6   2   7      836.83      807.09     12.53 o
   7   2   7      437.51      405.45      8.92 o
   8   2   7      300.31      279.24      8.89 o
   9   2   7      371.12      356.45     11.68 o
  10   2   7      105.82      112.30      7.83 o
  11   2   7        4.49        1.25      5.07 o
  12   2   7        5.46       12.13      7.52 o
  13   2   7        1.73        6.85     10.39 o
 -15   3   7        1.67        4.27     11.04 o
 -14   3   7       44.69       42.68     10.34 o
 -13   3   7       12.62       22.34      8.59 o
 -12   3   7       43.91       52.81      7.54 o
 -11   3   7       20.75       20.64      5.74 o
 -10   3   7       14.57        4.52      4.19 o
  -9   3   7        7.85        7.16      3.49 o
  -8   3   7        1.55        3.43      2.28 o
  -7   3   7       19.75       27.67      2.71 o
  -6   3   7       22.04       19.59      2.29 o
  -5   3   7      127.07      154.42      4.18 o
  -4   3   7      291.54      391.90      5.91 o
  -3   3   7     1329.76     1335.72     15.24 o
  -2   3   7     1050.28     1046.88     12.18 o
  -1   3   7     1102.17     1271.74     15.13 o
   0   3   7      269.10      266.19      4.78 o
   1   3   7      625.05      667.57      9.67 o
   2   3   7    10205.72    10609.76    125.58 o
   3   3   7      397.92      427.03      8.36 o
   4   3   7       38.51       33.46      3.14 o
   5   3   7        6.95        7.08      2.27 o
   6   3   7      771.51      795.26     12.36 o
   7   3   7       17.68       16.23      3.52 o
   8   3   7     1156.67     1151.53     20.53 o
   9   3   7        6.33        6.60      5.29 o
  10   3   7       17.55       15.91      4.81 o
  11   3   7       14.41       20.55      5.81 o
  12   3   7       34.77       39.51      9.32 o
  13   3   7        0.00       -7.13      9.12 o
 -15   4   7       81.94       86.56     12.88 o
 -14   4   7       11.41       16.09      9.14 o
 -13   4   7       46.90       36.03      7.96 o
 -12   4   7      134.40      129.36      9.85 o
 -11   4   7       46.75       41.71      6.62 o
 -10   4   7       61.39       65.21      6.96 o
  -9   4   7      108.73       85.80      8.45 o
  -8   4   7       94.10       86.20      5.65 o
  -7   4   7      149.88      142.83      6.30 o
  -6   4   7      588.99      624.47     10.37 o
  -5   4   7     3828.64     3952.99     44.11 o
  -4   4   7       10.41        6.73      1.16 o
  -3   4   7      575.95      724.56      9.15 o
  -2   4   7     1356.75     1267.45     13.80 o
  -1   4   7     4425.01     4450.44     45.69 o
   0   4   7      731.62      764.80     10.58 o
   1   4   7      440.84      489.50      8.92 o
   2   4   7     5000.12     4972.06     57.04 o
   3   4   7      531.23      541.60      9.23 o
   4   4   7        1.23        7.21      2.08 o
   5   4   7        5.50        4.55      2.20 o
   6   4   7      103.46      120.19      5.64 o
   7   4   7       10.28       14.07      3.70 o
   8   4   7       90.10       97.46      6.16 o
   9   4   7      223.45      220.36      8.94 o
  10   4   7        9.10       -0.46      4.26 o
  11   4   7       38.88       51.06      6.89 o
  12   4   7        9.65       25.09      8.03 o
 -15   5   7       43.59       47.24     14.01 o
 -14   5   7       27.17       25.00      9.33 o
 -13   5   7       17.37       29.31      7.38 o
 -12   5   7      151.38      159.18     10.70 o
 -11   5   7        3.02        6.61      5.82 o
 -10   5   7      362.06      347.78     13.53 o
  -9   5   7        0.23        1.57      4.44 o
  -8   5   7      245.91      197.92      8.36 o
  -7   5   7      214.08      198.44      6.14 o
  -6   5   7     1319.73     1279.86     18.77 o
  -5   5   7      208.88      226.93      6.20 o
  -4   5   7      192.07      200.01      7.14 o
  -3   5   7      430.59      402.56      6.24 o
  -2   5   7      917.77      867.27     10.04 o
  -1   5   7      175.54      152.74      3.21 o
   0   5   7     3901.12     4043.85     41.71 o
   1   5   7      418.64      451.44      6.74 o
   2   5   7       37.01       54.43      2.75 o
   3   5   7      920.08      904.31     13.39 o
   4   5   7       60.22       52.30      2.93 o
   5   5   7        1.34       -2.25      2.25 o
   6   5   7      519.05      477.14     10.37 o
   7   5   7       16.10        9.18      3.48 o
   8   5   7        6.52        6.34      3.74 o
   9   5   7       94.30       91.88      7.21 o
  10   5   7       41.44       42.75      5.60 o
  11   5   7       33.75       26.05      8.21 o
  12   5   7       43.31       37.53      8.47 o
 -14   6   7        9.10       24.56      8.65 o
 -13   6   7        3.09       17.84      9.04 o
 -12   6   7        0.50        6.06      5.61 o
 -11   6   7       11.72       -0.35      5.94 o
 -10   6   7        9.56       10.35      5.19 o
  -9   6   7      458.60      443.45     14.92 o
  -8   6   7      119.15      104.21      7.31 o
  -7   6   7       59.74       57.05      4.14 o
  -6   6   7      181.93      191.26      5.77 o
  -5   6   7      228.11      258.07      7.32 o
  -4   6   7     1129.70     1005.77     12.94 o
  -3   6   7      193.83      197.31      4.14 o
  -2   6   7       56.66       51.13      2.17 o
  -1   6   7      218.87      207.64      3.82 o
   0   6   7        3.92        3.32      1.30 o
   1   6   7     1232.59     1309.60     17.19 o
   2   6   7      643.79      668.52     11.47 o
   3   6   7        0.96        5.59      2.04 o
   4   6   7       31.38       46.20      3.69 o
   5   6   7      233.88      213.75      5.59 o
   6   6   7       62.00       50.15      3.76 o
   7   6   7      350.66      381.31      9.84 o
   8   6   7       15.09       16.51      4.32 o
   9   6   7       11.87        6.07      3.87 o
  10   6   7        5.18        5.68      4.67 o
  11   6   7       11.24        5.49      5.77 o
  12   6   7       61.99       62.62      8.28 o
 -14   7   7        0.67        9.29      7.80 o
 -13   7   7      133.22      136.01     11.85 o
 -12   7   7       12.26        4.91      6.56 o
 -11   7   7       21.97       24.20      8.40 o
 -10   7   7      386.72      367.70     16.05 o
  -9   7   7        1.62       -0.96      4.04 o
  -8   7   7      107.70      112.14      8.72 o
  -7   7   7      199.32      170.65     13.94 o
  -6   7   7      330.13      352.35      8.87 o
  -5   7   7      456.43      454.33      7.68 o
  -4   7   7       78.51       78.81      2.91 o
  -3   7   7       16.97       15.81      1.84 o
  -2   7   7     1633.59     1577.70     17.55 o
  -1   7   7        4.62        1.79      1.46 o
   0   7   7      415.34      419.20      7.90 o
   1   7   7      194.38      210.40      5.64 o
   2   7   7      180.49      176.90      5.40 o
   3   7   7      320.09      348.12      7.71 o
   4   7   7      103.35      120.24      7.50 o
   5   7   7      153.14      146.41      8.42 o
   6   7   7        4.48        1.13      4.07 o
   7   7   7        7.85        7.67      5.11 o
   8   7   7        0.02       -3.47      3.47 o
   9   7   7      100.81      103.55      6.62 o
  10   7   7        0.81       -1.89      4.38 o
  11   7   7       31.71       32.24      6.18 o
  12   7   7       36.95       56.20      7.22 o
 -14   8   7        0.61        2.49      9.87 o
 -13   8   7        2.21       12.92      6.96 o
 -12   8   7        1.90        6.32      9.08 o
 -11   8   7        0.90        3.24      6.68 o
 -10   8   7       36.32       35.98      6.90 o
  -9   8   7       76.34       53.55      7.94 o
  -8   8   7       73.96       71.84      7.01 o
  -7   8   7      148.76      143.56      9.31 o
  -6   8   7       85.69       89.45      4.39 o
  -5   8   7      295.71      273.20      5.72 o
  -4   8   7       19.44       29.68      2.17 o
  -3   8   7       36.65       35.89      1.84 o
  -2   8   7      111.01      102.13      3.32 o
  -1   8   7      361.40      332.87      6.40 o
   0   8   7        4.56        7.13      2.14 o
   1   8   7      573.23      545.47     11.10 o
   2   8   7      123.39      117.08      4.63 o
   3   8   7     1262.76     1187.23     22.68 o
   4   8   7       77.36       62.97      7.16 o
   5   8   7      836.10      867.12     21.19 o
   6   8   7      501.96      520.40     20.82 o
   7   8   7      454.20      491.20     18.06 o
   8   8   7       74.94       58.74      8.63 o
   9   8   7       10.81        4.78      5.39 o
  10   8   7       30.54       19.15      9.38 o
  11   8   7       93.13      132.08     14.80 o
 -13   9   7        0.04        0.67      6.52 o
 -12   9   7       49.37       55.34      9.57 o
 -11   9   7      113.45      110.21     10.88 o
 -10   9   7      178.65      185.51     13.71 o
  -9   9   7      131.82      129.40      9.05 o
  -8   9   7       42.57       44.33      6.05 o
  -7   9   7       87.60       80.61      5.66 o
  -6   9   7      391.96      390.31     10.56 o
  -5   9   7        6.19        3.53      2.45 o
  -4   9   7       19.10       15.77      2.02 o
  -3   9   7      320.92      297.49      6.16 o
  -2   9   7      614.44      665.72     10.53 o
  -1   9   7      211.80      196.74      6.37 o
   0   9   7      617.73      627.34     15.25 o
   1   9   7       18.07       23.62      2.88 o
   2   9   7      378.70      390.14     14.40 o
   3   9   7       21.72       13.85      3.86 o
   4   9   7        7.41        7.46      4.13 o
   5   9   7      355.67      316.52     12.74 o
   6   9   7       43.78       44.07      8.17 o
   7   9   7       12.60        9.98      6.27 o
   8   9   7       59.12       72.21      9.67 o
   9   9   7       65.13       77.20     10.48 o
  10   9   7        1.45       10.50      8.41 o
  11   9   7       32.32       35.20     10.48 o
 -13  10   7        2.01        6.50      6.03 o
 -12  10   7       74.25       67.25      9.06 o
 -11  10   7        1.11        1.25      5.95 o
 -10  10   7       55.37       49.96      6.82 o
  -9  10   7        0.52       -0.64      4.45 o
  -8  10   7      421.36      447.61     12.60 o
  -7  10   7       30.11       41.50      4.35 o
  -6  10   7        2.74        6.57      3.67 o
  -5  10   7        0.90        0.04      2.50 o
  -4  10   7      287.22      269.37      5.75 o
  -3  10   7      151.22      136.32      5.99 o
  -2  10   7       54.45       41.72      3.24 o
  -1  10   7      362.23      337.64      7.03 o
   0  10   7      149.60      152.09      4.69 o
   1  10   7       85.58       79.92      6.55 o
   2  10   7      723.56      650.67     34.30 o
   3  10   7       77.61       69.34      5.58 o
   4  10   7      236.16      212.78     10.81 o
   5  10   7       57.58       38.68      5.94 o
   6  10   7      187.43      174.41     11.78 o
   7  10   7      137.33      136.10     11.32 o
   8  10   7       15.74       21.81     11.98 o
   9  10   7       14.46        4.37     13.00 o
  10  10   7       42.90       66.05     11.47 o
 -12  11   7       20.70       20.55     14.65 o
 -11  11   7        0.83       -4.43     11.92 o
 -10  11   7       16.53        9.46      8.05 o
  -9  11   7        0.68       -5.58      6.22 o
  -8  11   7       24.95       23.75      7.74 o
  -7  11   7       20.02       10.29      5.98 o
  -6  11   7      128.15      131.31      9.76 o
  -5  11   7       25.03       14.61      4.16 o
  -4  11   7       88.17       84.60      4.14 o
  -3  11   7        1.61       -2.26      2.30 o
  -2  11   7      268.56      265.49      5.81 o
  -1  11   7        0.66       -2.00      2.00 o
   0  11   7       11.38       18.71      3.19 o
   1  11   7      536.61      516.26     28.16 o
   2  11   7       19.14       14.42      8.86 o
   3  11   7      164.55      160.55     16.80 o
   4  11   7       32.36       41.85      5.04 o
   5  11   7        0.44        0.96      6.76 o
   6  11   7        0.91       -2.05      5.11 o
   7  11   7       20.24       14.98      6.57 o
   8  11   7       27.88       28.01      7.93 o
   9  11   7       98.15       99.99     11.84 o
  10  11   7       20.26       13.98      8.28 o
 -12  12   7        1.60        7.49     13.40 o
 -11  12   7        1.92       13.17     12.03 o
 -10  12   7       17.80       17.29      8.61 o
  -9  12   7       14.76       20.60      7.92 o
  -8  12   7       28.41       25.64      7.66 o
  -7  12   7       13.39       16.95      6.19 o
  -6  12   7        1.27       -2.89      4.41 o
  -5  12   7        0.58       -5.79      5.79 o
  -4  12   7        9.85        9.88      7.15 o
  -3  12   7       29.73       32.93      6.07 o
  -2  12   7      177.98      178.37      6.95 o
  -1  12   7        5.64        6.45      2.55 o
   0  12   7      253.28      224.27     10.94 o
   1  12   7      144.76      150.78     14.08 o
   2  12   7      189.83      234.01     18.73 o
   3  12   7      122.35      121.83     14.87 o
   4  12   7       20.99       10.50      4.02 o
   5  12   7       80.80       76.68     11.18 o
   6  12   7       10.21       12.07      5.72 o
   7  12   7        4.47       17.94     10.45 o
   8  12   7       42.82       40.18     13.28 o
   9  12   7        4.52       -1.57      7.13 o
 -11  13   7        0.75        7.95     12.72 o
 -10  13   7        8.22       14.22      8.54 o
  -9  13   7       13.38       13.15      7.77 o
  -8  13   7       70.84       70.36      9.37 o
  -7  13   7       15.08       24.52      6.34 o
  -6  13   7       15.92       15.39      4.14 o
  -5  13   7       57.81       50.98     11.69 o
  -4  13   7       17.62        9.42      7.27 o
  -3  13   7       29.48       28.26      7.89 o
  -2  13   7        7.75        5.14      3.10 o
  -1  13   7       39.20       30.93      3.67 o
   0  13   7        3.14        0.33      2.49 o
   1  13   7      119.87      128.53     12.49 o
   2  13   7       64.76       74.03     11.47 o
   3  13   7        0.17       -5.34      7.95 o
   4  13   7       38.35       20.21     10.56 o
   5  13   7       21.94       30.50      5.45 o
   6  13   7       43.27       62.17     10.22 o
   7  13   7        2.93       16.15      6.40 o
   8  13   7       95.41      104.13     10.66 o
   9  13   7       14.46       35.76     16.80 o
 -10  14   7        0.06       -5.97      7.78 o
  -9  14   7        0.18       -1.82      6.74 o
  -8  14   7       41.96       55.38     17.09 o
  -7  14   7        0.94        2.12      5.34 o
  -6  14   7        3.92        0.57      8.86 o
  -5  14   7       41.23       38.38     11.01 o
  -4  14   7        0.11        3.52      7.04 o
  -3  14   7        0.85       -3.97      5.56 o
  -2  14   7       35.11       33.23      5.44 o
  -1  14   7        3.21        6.38      4.70 o
   0  14   7        3.92       10.32      2.36 o
   1  14   7       52.19       55.06      7.44 o
   2  14   7        0.01       -6.93      6.93 o
   3  14   7        0.45       -3.07      7.61 o
   4  14   7       42.75       37.92     11.69 o
   5  14   7       12.07       16.86      4.84 o
   6  14   7       79.26       66.02      9.65 o
   7  14   7       22.55       28.62      7.05 o
   8  14   7        8.96       12.94     14.42 o
  -9  15   7        4.69       -4.40      6.48 o
  -8  15   7        0.11       -0.90      4.65 o
  -7  15   7        0.16       -0.23      9.88 o
  -6  15   7        0.25       -8.63      8.63 o
  -5  15   7        4.68       20.44     10.22 o
  -4  15   7        1.96        7.95      8.17 o
  -3  15   7        2.36       -5.68      5.68 o
  -2  15   7       28.98       17.28      4.89 o
  -1  15   7       20.60       26.27      4.66 o
   0  15   7        6.05       13.29      3.10 o
   1  15   7       79.21      103.77     11.47 o
   2  15   7        9.90        5.00      7.04 o
   3  15   7       27.93       40.87      9.65 o
   4  15   7       79.65      115.13     14.76 o
   5  15   7       21.47       23.21      5.13 o
   6  15   7        4.28        2.82      4.96 o
   7  15   7       13.01       18.05     14.65 o
  -7  16   7       33.94       27.70     13.74 o
  -6  16   7        1.50        8.17     10.45 o
  -5  16   7       21.72       31.79     11.47 o
  -4  16   7        2.53        1.48      8.63 o
  -3  16   7        5.31        8.74      8.06 o
  -2  16   7        6.41        5.00      6.93 o
  -1  16   7       27.07       32.28      5.10 o
   0  16   7       12.85        9.49      3.81 o
   2  16   7        5.40       -0.57      7.04 o
   3  16   7       14.58       16.35      7.83 o
   4  16   7        4.09       -4.31      8.06 o
   5  16   7       18.85       30.88     11.47 o
  -6  17   7        0.11       -5.56     10.10 o
  -5  17   7        6.56        3.18      9.20 o
  -4  17   7        5.93        5.45      9.88 o
  -3  17   7        2.32        0.34      7.61 o
  -2  17   7        3.13        2.04      7.15 o
  -1  17   7        6.93        5.68      5.90 o
   0  17   7       10.97        5.95      3.80 o
   4  17   7        0.06        3.63      7.04 o
  -2  18   7        0.47        1.93      8.17 o
  -1  18   7        1.87        4.20      7.04 o
   0  18   7        2.91        1.59      6.13 o
 -14   0   8      136.20      153.96     23.73 o
 -12   0   8       94.57       88.99     20.61 o
 -10   0   8     1005.25     1082.47     30.48 o
  -8   0   8     2515.63     2401.79     41.04 o
  -6   0   8        1.26       17.70      4.10 o
  -4   0   8     5636.28     5961.18    100.75 o
  -2   0   8     4653.50     4713.62     81.33 o
   0   0   8     4998.78     5564.98     95.24 o
   2   0   8        7.55       41.60      5.05 o
   4   0   8       53.61       64.73      4.48 o
   6   0   8       67.36       73.10      6.10 o
   8   0   8      240.76      243.35     11.15 o
  10   0   8      225.01      219.72     13.35 o
  12   0   8      134.29      150.89     22.59 o
 -15   1   8       12.71       15.32     12.20 o
 -14   1   8        5.78       -0.71      9.59 o
 -13   1   8       25.15       21.20      8.46 o
 -12   1   8      125.05      120.34      9.73 o
 -11   1   8       15.82        4.36      6.94 o
 -10   1   8       52.79       60.43      5.50 o
  -9   1   8      178.33      166.69      5.44 o
  -8   1   8     1318.54     1352.46     18.90 o
  -7   1   8      313.26      314.89      8.15 o
  -6   1   8      534.85      503.64     11.07 o
  -5   1   8      482.68      439.06     15.22 o
  -4   1   8       99.00       64.73      3.03 o
  -3   1   8      175.93      161.50      5.15 o
  -2   1   8     2450.98     2326.72     27.65 o
  -1   1   8     2820.67     2766.79     34.87 o
   0   1   8     2226.42     2306.02     29.62 o
   1   1   8      134.38       98.86      3.75 o
   2   1   8      250.06      294.33      7.36 o
   3   1   8       76.05       66.58      4.08 o
   4   1   8       42.74       38.23      2.88 o
   5   1   8     1542.46     1482.52     20.46 o
   6   1   8      341.28      349.45      8.08 o
   7   1   8        2.76       -2.64      2.64 o
   8   1   8      149.40      160.48      7.47 o
   9   1   8       47.39       55.39      5.64 o
  10   1   8       15.92       19.58      5.47 o
  11   1   8        3.35        2.79      5.24 o
  12   1   8        2.02       -3.51      9.51 o
 -15   2   8       76.90       77.73     15.44 o
 -14   2   8        3.46        7.38      8.75 o
 -13   2   8       29.99       43.90      9.69 o
 -12   2   8        1.10       -5.18      5.18 o
 -11   2   8        4.87        9.39      4.74 o
 -10   2   8      220.94      202.93      9.25 o
  -9   2   8      101.61       95.25      4.73 o
  -8   2   8      699.36      704.59     12.37 o
  -7   2   8      237.34      237.47      7.54 o
  -6   2   8      123.04      114.08      5.73 o
  -5   2   8      121.15      141.67      4.32 o
  -4   2   8      707.06      814.13     13.36 o
  -3   2   8        3.90        8.92      1.32 o
  -2   2   8       94.01      122.23      3.27 o
  -1   2   8      296.87      288.06      5.72 o
   0   2   8      295.04      319.96      7.27 o
   1   2   8      160.27      176.40      6.30 o
   2   2   8     2959.24     3200.27     43.18 o
   3   2   8     2464.42     2353.37     33.10 o
   4   2   8       74.28       61.47      3.81 o
   5   2   8        2.81        5.31      2.34 o
   6   2   8     1326.38     1260.63     18.60 o
   7   2   8        2.30       -1.34      3.09 o
   8   2   8      277.04      279.39      9.09 o
   9   2   8       94.21      103.10      6.86 o
  10   2   8       18.78       20.00      5.47 o
  11   2   8      209.34      244.21     19.17 o
  12   2   8       14.93       18.58     11.24 o
 -15   3   8        1.15       -8.34      8.34 o
 -14   3   8       12.45        6.44     12.10 o
 -13   3   8       59.37       80.58     10.75 o
 -12   3   8        2.60        6.13      5.93 o
 -11   3   8       32.89       20.99      6.06 o
 -10   3   8       13.24       13.48      4.53 o
  -9   3   8       12.76       13.74      4.35 o
  -8   3   8       37.61       46.40      4.47 o
  -7   3   8      128.37      151.98      5.25 o
  -6   3   8      543.68      560.93     11.56 o
  -5   3   8     2942.87     3231.08     36.83 o
  -4   3   8      129.48      159.16      5.33 o
  -3   3   8      599.44      665.73      8.41 o
  -2   3   8       23.58       24.74      1.77 o
  -1   3   8     1994.49     2152.49     29.70 o
   0   3   8       28.48       25.56      1.97 o
   1   3   8     2087.56     2028.61     26.45 o
   2   3   8      727.34      680.56     10.97 o
   3   3   8      197.09      165.85      5.09 o
   4   3   8       25.95       27.77      2.89 o
   5   3   8     2251.66     2196.65     29.98 o
   6   3   8      164.34      178.80      5.90 o
   7   3   8      154.02      141.45      6.24 o
   8   3   8      461.87      483.09     12.03 o
   9   3   8      336.11      352.02     11.56 o
  10   3   8       20.31        6.86      4.48 o
  11   3   8      113.88      125.12      9.82 o
  12   3   8       22.89       15.83      8.13 o
 -15   4   8        6.57       16.66      9.67 o
 -14   4   8       41.72       46.88     10.88 o
 -13   4   8       21.70       24.80      7.02 o
 -12   4   8       35.16       56.67     10.09 o
 -11   4   8        5.71       -0.11      5.47 o
 -10   4   8        8.79        4.42      4.75 o
  -9   4   8       32.03       34.83      5.07 o
  -8   4   8      806.85      790.70     17.93 o
  -7   4   8      177.40      189.52     11.31 o
  -6   4   8       54.10       56.11      2.97 o
  -5   4   8        6.58        7.11      1.84 o
  -4   4   8      941.68      919.26     10.56 o
  -3   4   8      451.98      463.64      6.45 o
  -2   4   8       32.09       54.82      2.12 o
  -1   4   8      673.92      704.49      9.52 o
   0   4   8      355.11      346.78      6.17 o
   1   4   8        3.10        1.27      1.58 o
   2   4   8        1.30       19.09      2.15 o
   3   4   8        5.07       11.58      2.20 o
   4   4   8      179.24      156.08      5.03 o
   5   4   8        0.29        5.83      2.54 o
   6   4   8      205.45      191.36      6.34 o
   7   4   8        2.25       -0.51      3.42 o
   8   4   8        0.44       -1.06      4.82 o
   9   4   8       60.08       49.53      5.74 o
  10   4   8       35.18       32.85      5.44 o
  11   4   8        6.92        7.68      5.72 o
  12   4   8       20.59       17.34      8.02 o
 -15   5   8        0.02        0.72     11.12 o
 -14   5   8       36.57       52.61     10.82 o
 -13   5   8      143.18      132.71     10.58 o
 -12   5   8      327.06      346.36     14.88 o
 -11   5   8       92.70       91.64      9.72 o
 -10   5   8        5.01        2.30      4.74 o
  -9   5   8       48.17       44.97      5.96 o
  -8   5   8        3.45        3.09      3.54 o
  -7   5   8      667.18      663.18     12.16 o
  -6   5   8      399.80      381.78      9.65 o
  -5   5   8      889.65      884.32     13.92 o
  -4   5   8       80.32      118.23      3.37 o
  -3   5   8      759.60      655.67      8.35 o
  -2   5   8      300.07      275.60      4.59 o
  -1   5   8      571.09      602.83      8.07 o
   0   5   8      200.79      188.66      3.82 o
   1   5   8       34.57       25.99      2.20 o
   2   5   8       41.09       40.54      3.76 o
   3   5   8        0.09       -1.77      1.77 o
   4   5   8      164.50      174.46      5.24 o
   5   5   8      159.06      168.00      5.61 o
   6   5   8      376.49      383.75      9.39 o
   7   5   8      100.32      106.28      6.52 o
   8   5   8      118.39      104.22      6.41 o
   9   5   8        0.53        2.37      4.03 o
  10   5   8       36.81       35.18      6.04 o
  11   5   8       22.76       25.11      7.13 o
  12   5   8       10.01        3.82      7.39 o
 -14   6   8        5.63        7.35     10.69 o
 -13   6   8        4.05        7.64      7.12 o
 -12   6   8       87.39       99.04     10.21 o
 -11   6   8      164.19      173.86     12.15 o
 -10   6   8        0.10       -0.39      4.94 o
  -9   6   8       41.04       37.85      5.87 o
  -8   6   8      134.97      104.56      7.38 o
  -7   6   8      157.86      151.44      6.25 o
  -6   6   8      156.19      165.06      5.47 o
  -5   6   8      981.48      962.21     19.83 o
  -4   6   8       31.88       39.73      3.17 o
  -3   6   8       38.91       32.22      2.51 o
  -2   6   8      394.81      377.52      5.85 o
  -1   6   8      983.24      975.12     11.76 o
   0   6   8        0.17        2.50      1.60 o
   1   6   8        6.62        9.92      2.02 o
   2   6   8      164.73      171.90      5.38 o
   3   6   8       21.62       23.79      2.97 o
   4   6   8      697.32      683.68     12.01 o
   5   6   8      188.26      185.75      6.42 o
   6   6   8      471.24      484.84     10.95 o
   7   6   8      107.31      108.87      5.46 o
   8   6   8        0.38       -3.70      3.70 o
   9   6   8       31.53       39.65      5.08 o
  10   6   8       22.45       14.41      5.47 o
  11   6   8       18.11       16.54      6.46 o
  12   6   8        0.15        1.71      6.96 o
 -14   7   8       65.10       66.02     10.62 o
 -13   7   8       30.80       24.26      8.11 o
 -12   7   8       24.31       27.03      9.51 o
 -11   7   8      118.82      109.34     12.12 o
 -10   7   8       19.05       17.72      6.55 o
  -9   7   8       65.80       74.93      8.83 o
  -8   7   8      346.10      298.77     12.78 o
  -7   7   8      102.92      112.78      6.17 o
  -6   7   8      281.16      287.91     14.68 o
  -5   7   8       28.07       28.63      2.57 o
  -4   7   8      233.81      234.03      5.92 o
  -3   7   8       35.00       36.38      2.33 o
  -2   7   8       76.38       67.24      3.25 o
  -1   7   8       65.59       61.05      3.09 o
   0   7   8      181.75      176.78      4.44 o
   1   7   8      387.63      413.49      9.33 o
   2   7   8      228.70      222.26      6.42 o
   3   7   8      128.03      125.35      5.95 o
   4   7   8        2.55        2.56      3.41 o
   5   7   8        6.33        5.80      3.59 o
   6   7   8       13.61       14.68      5.32 o
   7   7   8      104.75       89.97      8.01 o
   8   7   8      145.89      152.73      7.08 o
   9   7   8       23.65       19.59      4.46 o
  10   7   8       28.36       16.83      5.19 o
  11   7   8        5.12       14.05      5.56 o
 -14   8   8       39.61       56.69     14.42 o
 -13   8   8        5.51        2.33      6.85 o
 -12   8   8        4.15        3.64      9.42 o
 -11   8   8       76.86       69.97     10.33 o
 -10   8   8       91.68       98.62      9.19 o
  -9   8   8       20.44        8.38      5.48 o
  -8   8   8      295.71      261.20     12.19 o
  -7   8   8       28.05       37.42      5.77 o
  -6   8   8      391.89      367.19      9.47 o
  -5   8   8      154.94      135.49      4.35 o
  -4   8   8      125.52      117.55      3.61 o
  -3   8   8      369.93      364.20      8.00 o
  -2   8   8      973.75      897.94     14.48 o
  -1   8   8       10.49        8.02      2.29 o
   0   8   8     2502.93     2456.75     36.27 o
   1   8   8      206.48      210.03      6.77 o
   2   8   8      117.87      125.89      5.88 o
   3   8   8        3.63       13.64      3.57 o
   4   8   8     1398.62     1421.06     27.31 o
   5   8   8       39.44       43.13      5.90 o
   6   8   8       75.17       75.95      6.82 o
   7   8   8       56.14       61.44      6.98 o
   8   8   8       28.54       41.88      8.54 o
   9   8   8        5.29       -1.86      9.96 o
  10   8   8      126.54      149.51     14.92 o
  11   8   8        1.92       -7.83      8.49 o
 -13   9   8      100.70      108.16     10.45 o
 -12   9   8        0.41       -5.49      7.16 o
 -11   9   8        6.31        4.32      7.39 o
 -10   9   8       73.82       62.98      9.79 o
  -9   9   8      179.72      202.76     20.21 o
  -8   9   8        0.03       -1.97      4.42 o
  -7   9   8      111.70      106.89      8.33 o
  -6   9   8        0.07        2.40      3.46 o
  -5   9   8     1031.80     1041.52     16.84 o
  -4   9   8      387.55      397.24     10.72 o
  -3   9   8      278.96      298.96      8.47 o
  -2   9   8      341.22      352.84      7.74 o
  -1   9   8      227.02      238.47      6.30 o
   0   9   8       80.24       61.98      3.46 o
   1   9   8       86.34      104.48      6.28 o
   2   9   8     1527.03     1490.64     30.26 o
   3   9   8       37.06       41.23      4.69 o
   4   9   8       49.68       57.54      9.23 o
   5   9   8        0.56        5.50      4.46 o
   6   9   8      152.70      188.38     12.72 o
   7   9   8        3.32        7.95      8.17 o
   8   9   8       17.69       11.44      7.50 o
   9   9   8       58.19       61.80     10.75 o
  10   9   8        3.10       16.35     10.90 o
  11   9   8        2.96        9.99     16.24 o
 -13  10   8       11.82       13.87      6.66 o
 -12  10   8       16.69        9.22      7.79 o
 -11  10   8       70.94       67.22      9.22 o
 -10  10   8        1.52        9.49      5.42 o
  -9  10   8        5.83        2.79      5.60 o
  -8  10   8       39.81       40.10      5.83 o
  -7  10   8      126.11      127.61      6.73 o
  -6  10   8       13.46       11.03      3.75 o
  -5  10   8        3.72        7.27      2.92 o
  -4  10   8       93.62       87.24      7.24 o
  -3  10   8       49.26       46.70      3.16 o
  -2  10   8        3.72       13.01      2.44 o
  -1  10   8      184.89      187.26      6.68 o
   0  10   8        1.77        6.12      3.28 o
   1  10   8       13.36       11.23      3.61 o
   2  10   8      689.77      651.69     18.02 o
   3  10   8      353.35      341.35     14.03 o
   4  10   8       29.02       28.67      5.62 o
   5  10   8        5.56       13.40     11.58 o
   6  10   8      236.57      238.44     33.21 o
   7  10   8       22.46       11.51      7.83 o
   8  10   8        5.39        0.89      6.69 o
   9  10   8        0.18        8.17      7.88 o
  10  10   8        6.12        6.56      9.99 o
 -12  11   8       16.28       22.25     14.31 o
 -11  11   8        3.35        7.48      4.74 o
 -10  11   8       38.30       33.20      7.08 o
  -9  11   8       49.74       53.95      6.00 o
  -8  11   8        2.83        3.80      3.19 o
  -7  11   8       27.42       25.31      3.67 o
  -6  11   8      119.63      117.40      6.44 o
  -5  11   8        5.34        2.31      2.46 o
  -4  11   8      264.63      270.31      8.80 o
  -3  11   8       82.56       77.16      6.18 o
  -2  11   8      316.07      314.49      9.64 o
  -1  11   8       32.24       20.35      2.77 o
   0  11   8      128.63      145.33      7.13 o
   1  11   8        0.31        0.22      3.48 o
   2  11   8       11.83        5.59      5.68 o
   3  11   8        6.24        1.51      3.66 o
   4  11   8       15.93       10.17      4.63 o
   5  11   8        8.43       18.24      8.34 o
   6  11   8       63.59       63.90      8.11 o
   7  11   8       71.40       69.98      9.34 o
   8  11   8       24.64       14.14      7.89 o
   9  11   8       11.66        5.77      7.37 o
  10  11   8        0.84       -2.04     15.55 o
 -11  12   8        8.80       25.43     12.60 o
 -10  12   8       31.02       27.77      9.51 o
  -9  12   8        0.18       10.79      7.32 o
  -8  12   8       78.66      104.67     10.55 o
  -7  12   8        8.27       13.04      6.15 o
  -6  12   8       46.52       42.83      4.85 o
  -5  12   8        6.12        7.38      7.04 o
  -4  12   8       85.47       92.40      6.83 o
  -3  12   8       28.82       26.09      3.35 o
  -2  12   8       87.08       73.67      4.08 o
  -1  12   8      168.09      167.56      8.74 o
   0  12   8        9.23       11.49      2.80 o
   1  12   8       82.84       79.02     12.15 o
   2  12   8       94.07      100.71     14.31 o
   3  12   8        4.87        3.01      3.51 o
   4  12   8       31.83       33.61      5.68 o
   5  12   8        8.21        7.88      5.05 o
   6  12   8       20.92       12.42     18.85 o
   7  12   8       17.01       23.94      7.26 o
   8  12   8       11.08        5.37     17.77 o
   9  12   8        1.20       -2.58      7.72 o
 -11  13   8        0.44      -10.45     11.35 o
 -10  13   8        2.90       -2.14      7.63 o
  -9  13   8       16.85       16.28     10.56 o
  -8  13   8       41.79       40.11      8.74 o
  -7  13   8        0.10        0.13      5.21 o
  -6  13   8       13.07        8.86      9.20 o
  -5  13   8       22.15       16.46      8.74 o
  -4  13   8       26.09       24.98      8.52 o
  -3  13   8        1.43       -0.20      4.21 o
  -2  13   8       21.62       26.76      2.77 o
  -1  13   8       63.76       70.17      3.84 o
   0  13   8        0.65        2.97      2.56 o
   1  13   8       94.33      101.50     12.49 o
   2  13   8       53.65       74.48     12.03 o
   3  13   8        9.25        9.31      9.31 o
   4  13   8        1.41        4.04      4.03 o
   5  13   8        5.24       15.73      5.45 o
   6  13   8       28.06       33.00     11.47 o
   7  13   8        4.37       -2.35      7.04 o
   8  13   8       11.63        8.74     11.98 o
 -10  14   8       12.35        9.67      8.35 o
  -9  14   8        6.15        3.25      7.17 o
  -8  14   8        9.40       10.56      6.36 o
  -7  14   8       32.57       36.33     12.83 o
  -6  14   8       36.21       50.30     12.83 o
  -5  14   8        4.82        6.13      8.17 o
  -4  14   8        0.00        8.86      7.72 o
  -3  14   8       15.71        7.72      7.27 o
  -2  14   8        0.17       -3.81      5.11 o
  -1  14   8       16.57       20.76      2.93 o
   0  14   8        5.43        8.09      2.80 o
   1  14   8      127.01      101.44      8.75 o
   2  14   8       17.37       22.48      9.20 o
   3  14   8       92.84      108.43     14.31 o
   4  14   8       17.14        9.44      4.32 o
   5  14   8        3.65        9.20      8.63 o
   6  14   8        1.47        9.65      5.35 o
   7  14   8        2.21       -5.66      5.66 o
  -9  15   8        0.05        1.02      7.38 o
  -8  15   8        1.40       -3.41     10.67 o
  -7  15   8        0.33       -3.75      9.31 o
  -6  15   8       19.95       29.18     11.81 o
  -5  15   8        0.06        3.97      8.52 o
  -4  15   8        0.25        8.63      7.95 o
  -3  15   8       14.57       25.43      8.63 o
  -2  15   8        0.11       -0.91      6.13 o
  -1  15   8        1.03       10.93      3.89 o
   0  15   8      112.90      119.00     10.87 o
   1  15   8       93.15       83.17      7.40 o
   2  15   8        0.06        8.17      8.29 o
   3  15   8       33.55       40.65     10.90 o
   4  15   8       11.42       29.07     11.35 o
   5  15   8       40.89       50.95      6.45 o
   6  15   8        4.49       10.67      5.75 o
  -7  16   8        0.59       -0.57     10.67 o
  -6  16   8       10.22       17.03     10.67 o
  -5  16   8       36.86       40.42     12.49 o
  -4  16   8        7.85        1.14      8.52 o
  -3  16   8        0.16        0.23      6.93 o
  -2  16   8       17.73       21.91      7.83 o
  -1  16   8        0.34        5.91      4.07 o
   0  16   8       10.10       15.58      4.05 o
   1  16   8        1.61        3.29      7.27 o
   2  16   8        3.68       -0.15      4.88 o
   3  16   8       10.83       26.91      9.65 o
   4  16   8        2.29       19.87     10.33 o
   5  16   8       12.05       22.34      5.16 o
  -5  17   8        6.17       30.09     12.03 o
  -4  17   8        1.18       -4.31      8.86 o
  -3  17   8        1.67       12.83      8.97 o
  -2  17   8       10.84       10.22      7.72 o
  -1  17   8        0.77        6.13      6.47 o
   0  17   8        3.55        4.46      3.98 o
   3  17   8        4.66       10.56      5.90 o
 -15   0   9      126.84      138.52     25.32 o
 -13   0   9       45.69       61.56     13.01 o
 -11   0   9      114.02      128.82     13.29 o
  -9   0   9      548.23      571.34     14.18 o
  -7   0   9       71.94       73.67      6.72 o
  -5   0   9     2524.56     2465.04     55.75 o
  -3   0   9        5.79        2.69      2.47 o
  -1   0   9      386.53      367.81     10.06 o
   1   0   9      637.22      717.03     16.32 o
   3   0   9        0.80        0.22      3.54 o
   5   0   9      374.25      344.31     10.62 o
   7   0   9      349.20      361.53     11.95 o
   9   0   9        1.74        5.81      5.67 o
  11   0   9      165.80      153.62     22.03 o
 -15   1   9       29.21       48.64     14.07 o
 -14   1   9        1.61        4.29      9.43 o
 -13   1   9      168.85      153.42     13.24 o
 -12   1   9        4.55       -5.38      5.38 o
 -11   1   9       44.41       52.04      6.40 o
 -10   1   9       99.14      101.28      7.16 o
  -9   1   9      107.21       95.29      4.28 o
  -8   1   9       89.13       96.14      7.88 o
  -7   1   9        0.26        1.56      2.42 o
  -6   1   9      521.25      542.52     18.46 o
  -5   1   9     1819.93     1820.21     38.53 o
  -4   1   9      512.80      463.47      8.00 o
  -3   1   9       14.61       18.50      1.90 o
  -2   1   9     1779.37     1880.28     23.16 o
  -1   1   9     1215.42     1331.14     19.79 o
   0   1   9      816.11      784.07     13.01 o
   1   1   9       38.11       45.56      2.75 o
   2   1   9     1165.45     1187.45     17.38 o
   3   1   9      657.25      683.69     11.71 o
   4   1   9       10.38        6.21      2.52 o
   5   1   9        0.96       -2.51      2.51 o
   6   1   9       21.12       19.02      3.45 o
   7   1   9       20.29       22.11      3.78 o
   8   1   9      225.68      227.64      8.31 o
   9   1   9       73.27       79.88      6.40 o
  10   1   9        4.26        4.70      5.81 o
  11   1   9       19.48       27.08     10.72 o
  12   1   9        1.68       11.54     10.23 o
 -15   2   9        1.36        0.62     10.34 o
 -14   2   9       10.89       12.54      9.16 o
 -13   2   9        4.46        3.71      7.59 o
 -12   2   9        0.65        1.84      6.58 o
 -11   2   9       28.00       22.60      5.44 o
 -10   2   9       29.38       37.45      5.39 o
  -9   2   9      200.24      201.09      8.79 o
  -8   2   9      680.08      586.30     14.03 o
  -7   2   9       19.31       15.46      3.97 o
  -6   2   9      571.44      490.14     11.22 o
  -5   2   9      976.90      916.81     15.44 o
  -4   2   9     1481.15     1624.22     20.76 o
  -3   2   9      175.67      239.36      5.18 o
  -2   2   9       61.48       68.72      2.78 o
  -1   2   9     2020.64     2230.52     28.71 o
   0   2   9     4868.28     4870.59     69.00 o
   1   2   9       86.00      104.59      4.06 o
   2   2   9      309.93      331.72      7.62 o
   3   2   9     1056.39     1038.23     17.11 o
   4   2   9      461.94      434.98      9.67 o
   5   2   9      690.43      652.02     13.05 o
   6   2   9      328.47      320.57      8.09 o
   7   2   9       76.99       73.34      4.96 o
   8   2   9       64.50       64.68      5.34 o
   9   2   9       65.81       67.86      6.30 o
  10   2   9      118.93      127.21      8.72 o
  11   2   9       10.02       13.76      7.81 o
  12   2   9       65.48       64.86     13.37 o
 -15   3   9        0.41        5.30      9.26 o
 -14   3   9        3.56       -8.18      8.18 o
 -13   3   9        6.27        0.89      7.34 o
 -12   3   9      208.80      213.32     11.98 o
 -11   3   9       58.58       80.73     10.83 o
 -10   3   9       14.76        6.34      4.15 o
  -9   3   9       74.06       60.67      5.71 o
  -8   3   9      971.52     1002.26     19.41 o
  -7   3   9        4.68        8.59      2.53 o
  -6   3   9      400.67      414.80      7.75 o
  -5   3   9      593.20      516.23     13.33 o
  -4   3   9     4886.41     5173.72     56.48 o
  -3   3   9      310.58      314.35      5.54 o
  -2   3   9      384.39      327.82      6.14 o
  -1   3   9       81.83       70.55      2.95 o
   0   3   9       17.09       21.32      2.10 o
   1   3   9      280.90      277.89      6.14 o
   2   3   9     7297.33     7236.30     87.35 o
   3   3   9      973.03      963.51     15.07 o
   4   3   9     1362.48     1296.34     19.29 o
   5   3   9     1179.77     1101.72     17.52 o
   6   3   9      305.16      297.43      8.82 o
   7   3   9      424.30      416.79     10.19 o
   8   3   9      528.28      536.87     14.02 o
   9   3   9       36.52       37.64      5.33 o
  10   3   9        7.65       13.62      5.82 o
  11   3   9        5.36       -0.60      7.37 o
  12   3   9        6.31       -4.98      9.23 o
 -15   4   9        0.12        0.13      9.17 o
 -14   4   9       15.75       11.53      8.97 o
 -13   4   9        5.54       15.10      7.88 o
 -12   4   9       14.19       16.63      6.57 o
 -11   4   9      100.13      103.14     10.29 o
 -10   4   9        5.28        5.96      4.99 o
  -9   4   9       25.45       16.16      4.52 o
  -8   4   9        1.28        0.41      3.42 o
  -7   4   9      709.40      689.08     11.71 o
  -6   4   9       20.24       30.55      2.60 o
  -5   4   9       38.55       34.26      2.10 o
  -4   4   9        9.81       11.21      1.63 o
  -3   4   9      199.07      148.16      3.70 o
  -2   4   9     1935.00     1986.56     22.29 o
  -1   4   9        2.69       -1.15      1.15 o
   0   4   9     2954.75     3057.92     38.50 o
   1   4   9       63.20       59.59      2.96 o
   2   4   9      371.68      395.41      7.85 o
   3   4   9        0.08        2.65      2.25 o
   4   4   9       12.35       13.36      2.80 o
   5   4   9        1.75        4.27      2.89 o
   6   4   9        0.64       -2.15      3.11 o
   7   4   9        4.74        3.01      4.64 o
   8   4   9       27.92       20.34      5.22 o
   9   4   9       46.27       55.28      5.94 o
  10   4   9       75.43       74.79      9.59 o
  11   4   9        6.07       -2.24     11.27 o
  12   4   9       27.63       19.48      8.60 o
 -14   5   9       37.20       36.02     12.04 o
 -13   5   9       69.11       76.78      9.28 o
 -12   5   9        0.55        7.47      7.51 o
 -11   5   9        0.47       -1.78      5.80 o
 -10   5   9        2.00        2.85      5.13 o
  -9   5   9        6.88        0.56      4.38 o
  -8   5   9        0.79       -3.19      3.19 o
  -7   5   9      528.87      482.26     12.83 o
  -6   5   9      919.01      955.59     15.43 o
  -5   5   9      160.80      162.08      5.31 o
  -4   5   9       26.89       37.15      2.06 o
  -3   5   9      101.08       97.22      3.03 o
  -2   5   9       36.68       52.27      2.19 o
  -1   5   9       81.80       73.32      2.57 o
   0   5   9      526.57      511.18      9.25 o
   1   5   9       53.65       62.10      3.05 o
   2   5   9     1336.70     1375.45     19.32 o
   3   5   9        2.71        5.57      2.33 o
   4   5   9      896.59      834.44     14.75 o
   5   5   9      165.18      166.21      5.81 o
   6   5   9      515.50      496.17     11.22 o
   7   5   9       22.79       14.47      5.07 o
   8   5   9       57.46       63.11      6.25 o
   9   5   9        9.81        2.44      4.49 o
  10   5   9       66.15       69.89      7.31 o
  11   5   9       23.34       20.99      7.54 o
  12   5   9       25.16       20.95     10.51 o
 -14   6   9      145.55      192.35     18.19 o
 -13   6   9        3.04        8.56      7.36 o
 -12   6   9       66.49       69.07     11.68 o
 -11   6   9        2.67       -0.78      7.99 o
 -10   6   9      174.67      181.80     10.23 o
  -9   6   9      135.82      107.89     10.77 o
  -8   6   9      858.22      888.75     22.14 o
  -7   6   9       38.58       30.53      5.85 o
  -6   6   9        7.44        6.37      2.19 o
  -5   6   9      237.37      254.60      7.01 o
  -4   6   9     2426.01     2440.45     28.16 o
  -3   6   9      145.42      144.54      3.93 o
  -2   6   9      119.50      113.23      4.27 o
  -1   6   9        0.55        0.48      1.34 o
   0   6   9      218.31      190.96      4.02 o
   1   6   9      379.94      399.51      6.64 o
   2   6   9       21.22       21.18      2.05 o
   3   6   9     1167.35     1123.63     18.78 o
   4   6   9       18.53       12.33      2.60 o
   5   6   9      142.75      137.53      5.30 o
   6   6   9       17.27       21.62      3.70 o
   7   6   9      310.97      327.52      9.52 o
   8   6   9      367.74      396.23     12.56 o
   9   6   9        7.15       13.55      5.35 o
  10   6   9       41.60       38.44      6.18 o
  11   6   9        2.35       -5.58      5.58 o
 -14   7   9        2.44       -2.44      9.63 o
 -13   7   9       21.81       23.59      7.96 o
 -12   7   9       10.95        9.47      8.62 o
 -11   7   9       15.03       11.75      8.44 o
 -10   7   9       37.83       42.84      8.66 o
  -9   7   9        0.01       -2.03      4.90 o
  -8   7   9       97.37       97.80      8.27 o
  -7   7   9       75.47       75.79      8.41 o
  -6   7   9      143.06      131.94      5.75 o
  -5   7   9     1056.24     1050.26     15.07 o
  -4   7   9      192.46      190.91      6.46 o
  -3   7   9       26.62       28.59      2.93 o
  -2   7   9      269.89      269.46      5.51 o
  -1   7   9      152.22      152.09      4.84 o
   0   7   9      254.25      266.84      7.33 o
   1   7   9       41.26       37.41      2.99 o
   2   7   9       10.25        7.05      3.33 o
   3   7   9       75.37       71.86      6.93 o
   4   7   9      111.36      101.83     10.05 o
   5   7   9      419.51      446.12     12.95 o
   6   7   9      233.62      245.53     10.94 o
   7   7   9      144.23      163.45      9.79 o
   8   7   9        2.65        1.45      3.43 o
   9   7   9        3.30        9.29      4.12 o
  10   7   9       49.34       50.45      9.00 o
  11   7   9        4.83        0.10      4.98 o
 -14   8   9       30.47       20.78     11.21 o
 -13   8   9       59.61       64.92     13.94 o
 -12   8   9        0.01       -6.79      6.79 o
 -11   8   9      247.82      206.41     38.15 o
 -10   8   9       10.51       13.32      6.28 o
  -9   8   9       57.17       60.46      7.56 o
  -8   8   9        3.05       -2.51      6.24 o
  -7   8   9      885.38      831.31     23.46 o
  -6   8   9      117.83      125.84     13.66 o
  -5   8   9      680.41      659.76     14.34 o
  -4   8   9        9.23       18.74      2.34 o
  -3   8   9      410.81      401.51      7.27 o
  -2   8   9       63.79       73.43      3.29 o
  -1   8   9        2.62        4.87      1.91 o
   0   8   9        4.69        8.48      2.44 o
   1   8   9     1134.55     1098.10     20.36 o
   2   8   9      165.94      155.65     12.16 o
   3   8   9      607.50      617.89     15.88 o
   4   8   9       93.94       80.90      5.93 o
   5   8   9       58.10       40.22      6.22 o
   6   8   9       62.51       52.30      6.44 o
   7   8   9       46.61       74.39      7.50 o
   8   8   9        4.11        4.72      6.30 o
   9   8   9        1.38        7.07      6.01 o
  10   8   9       36.10       20.13     11.98 o
  11   8   9       11.46        8.74     15.78 o
 -13   9   9       30.64       44.18     10.34 o
 -12   9   9       43.68       40.60      9.65 o
 -11   9   9        0.23       -1.49      6.66 o
 -10   9   9       31.93       32.52      6.99 o
  -9   9   9      144.59      147.29      9.98 o
  -8   9   9      109.97      113.90      8.42 o
  -7   9   9       39.91       52.69      6.24 o
  -6   9   9      165.45      154.98      9.82 o
  -5   9   9       59.91       62.22      4.52 o
  -4   9   9      426.61      419.55     12.10 o
  -3   9   9        0.00        2.58      2.23 o
  -2   9   9      182.77      177.72      9.95 o
  -1   9   9     1782.81     1700.25     29.91 o
   0   9   9      216.14      209.64      9.23 o
   1   9   9      155.75      174.15      8.53 o
   2   9   9      243.89      246.83      9.43 o
   3   9   9      468.61      492.43     19.00 o
   4   9   9       12.82       13.46      4.34 o
   5   9   9       13.43       19.14      4.97 o
   6   9   9       61.95       77.24      8.88 o
   7   9   9        5.41       11.89      6.74 o
   8   9   9       50.62       42.33      8.94 o
   9   9   9        0.43      -12.79     14.48 o
  10   9   9       22.00       28.28     10.12 o
 -13  10   9        2.34       16.90      8.88 o
 -12  10   9       10.84       16.76      9.76 o
 -11  10   9        2.20        3.54      5.72 o
 -10  10   9       90.19       96.27      8.76 o
  -9  10   9       17.36       19.10      5.88 o
  -8  10   9        3.14        1.93      5.97 o
  -7  10   9        9.58        3.79      4.49 o
  -6  10   9       49.45       44.62      7.52 o
  -5  10   9      620.19      622.39     13.39 o
  -4  10   9        1.03        0.23      2.35 o
  -3  10   9        0.30       -2.92      2.92 o
  -2  10   9        1.07       -1.43      3.12 o
  -1  10   9      327.35      288.16     10.52 o
   0  10   9       19.05       16.95     10.33 o
   1  10   9       28.33       20.76      8.63 o
   2  10   9       24.31       39.30      5.11 o
   3  10   9      290.74      248.37     16.41 o
   4  10   9        0.61        1.12      4.63 o
   5  10   9       93.05       87.51     17.83 o
   6  10   9      112.75      118.51     10.69 o
   7  10   9        8.51        7.31     12.09 o
   8  10   9      109.90      113.14     12.14 o
   9  10   9        6.86       14.40      9.37 o
  10  10   9       21.49       31.39     10.24 o
 -12  11   9        3.75       11.45      8.40 o
 -11  11   9        3.89        9.13      5.73 o
 -10  11   9        8.03        7.69      5.20 o
  -9  11   9       24.72       22.72      5.60 o
  -8  11   9       15.02        7.84      4.62 o
  -7  11   9       54.66       49.91      5.81 o
  -6  11   9       40.55       36.01      5.06 o
  -5  11   9      317.94      303.03      9.98 o
  -4  11   9        0.04       -2.50      3.67 o
  -3  11   9        7.64        1.43      3.66 o
  -2  11   9      261.14      265.00     10.23 o
  -1  11   9        1.02        9.04      5.45 o
   0  11   9      150.11      130.30      7.37 o
   1  11   9       71.16       72.64      5.83 o
   2  11   9        3.95       -2.81      3.80 o
   3  11   9       35.93       32.28      5.50 o
   4  11   9       73.17       80.99      7.77 o
   5  11   9       36.98       33.06      6.81 o
   6  11   9       70.62       67.67      8.75 o
   7  11   9        7.80        7.48      6.65 o
   8  11   9        0.55        7.11      7.11 o
   9  11   9       11.86       20.89      8.46 o
 -11  12   9       46.89       40.76     14.31 o
 -10  12   9       15.44       16.58      8.61 o
  -9  12   9       14.25        5.45      7.58 o
  -8  12   9        0.14       -3.04      7.04 o
  -7  12   9        2.14        2.33      3.18 o
  -6  12   9        5.18        3.17      2.45 o
  -5  12   9       17.14       23.93      3.98 o
  -4  12   9       35.69       30.64      5.16 o
  -3  12   9      143.30      164.94      8.26 o
  -2  12   9       64.61       61.01      4.76 o
  -1  12   9       96.24       86.84      5.48 o
   0  12   9       82.04       68.95      5.64 o
   1  12   9       88.57       89.47      7.36 o
   2  12   9       18.17       21.35      5.73 o
   3  12   9      319.16      304.13     13.41 o
   4  12   9        4.84        3.14      8.00 o
   5  12   9        4.10       12.61      5.43 o
   6  12   9       40.82       53.80      7.95 o
   7  12   9      128.36      149.57     12.49 o
   8  12   9       16.60       13.55      7.79 o
 -11  13   9        5.05       11.81     12.03 o
 -10  13   9        6.44       18.81      8.45 o
  -9  13   9        0.40       -5.66      6.86 o
  -8  13   9        7.37        1.47      6.22 o
  -7  13   9        6.21        4.31      5.21 o
  -6  13   9       10.60        1.36      8.17 o
  -5  13   9       37.75       42.69     10.56 o
  -4  13   9        0.06        5.11      7.27 o
  -3  13   9       16.79       10.89      3.48 o
  -2  13   9        0.65       -2.54      3.17 o
  -1  13   9       46.09       44.84      5.06 o
   0  13   9       38.36       28.38      4.41 o
   1  13   9      103.02       94.80      7.48 o
   2  13   9        3.10       -3.87      3.87 o
   3  13   9       34.88       35.70     10.22 o
   4  13   9       27.47       28.91      5.63 o
   5  13   9       22.96       13.19      6.87 o
   6  13   9       27.17        9.46      6.16 o
   7  13   9        1.71        6.70      6.28 o
   8  13   9        3.96        6.70     14.53 o
 -10  14   9        0.27        4.77     10.79 o
  -9  14   9        6.26       -3.00      6.14 o
  -8  14   9       26.48       27.52      6.82 o
  -7  14   9        0.20        4.88      9.76 o
  -6  14   9        0.13       -0.57      8.52 o
  -5  14   9        2.49        6.24      8.86 o
  -4  14   9       17.16       14.76      8.29 o
  -3  14   9        1.11        1.14      7.15 o
  -2  14   9       22.82       22.91      3.67 o
  -1  14   9        2.52        4.48      3.58 o
   0  14   9      260.72      292.84     10.59 o
   1  14   9        4.10        5.95      3.71 o
   2  14   9        6.68        3.66      4.13 o
   3  14   9        7.96        6.95      4.33 o
   4  14   9       31.66       31.00      5.84 o
   5  14   9        1.65       -6.79      7.83 o
   6  14   9       29.87       38.77      7.49 o
   7  14   9        5.83        1.59     13.28 o
  -9  15   9       12.70       16.92      7.27 o
  -8  15   9        4.90        3.52     11.47 o
  -7  15   9        6.70       14.19     11.58 o
  -6  15   9        7.56        7.61     10.10 o
  -5  15   9       19.81       32.13     10.90 o
  -4  15   9        0.01       -3.52      7.95 o
  -3  15   9        1.51        1.36      7.49 o
  -2  15   9        2.97        1.36      5.90 o
  -1  15   9       38.66       30.98      5.51 o
   0  15   9       18.03       18.01      4.10 o
   1  15   9        7.87       12.54      8.77 o
   2  15   9       45.55       56.68      5.83 o
   3  15   9       16.74       15.11      4.70 o
   4  15   9       38.66       36.00      7.15 o
   5  15   9        5.74        4.04      7.27 o
   6  15   9        0.75       17.60     12.72 o
  -7  16   9        2.91        0.34     10.90 o
  -6  16   9        4.91        7.38      9.76 o
  -5  16   9        4.67       -3.75      8.74 o
  -4  16   9        2.66       12.60      9.08 o
  -3  16   9        1.24        0.00      7.15 o
  -2  16   9       16.72       21.34      7.83 o
  -1  16   9       17.69       28.27      7.27 o
   0  16   9        0.40       -1.50      4.19 o
   1  16   9       21.59       20.37      3.92 o
   2  16   9       18.85       24.49      7.72 o
   3  16   9        0.00        8.63      9.65 o
   4  16   9       11.40        2.95      4.67 o
  -5  17   9        0.75       -8.63      9.76 o
  -4  17   9        5.83       11.13     10.79 o
  -3  17   9       17.79       13.74      8.74 o
  -2  17   9        2.12        7.04      7.27 o
  -1  17   9        4.19        6.36      6.81 o
   0  17   9       15.81       24.86      6.59 o
   1  17   9        3.07        8.29      5.45 o
 -14   0  10       36.42       57.22     19.41 o
 -12   0  10        7.04       -5.12      7.55 o
 -10   0  10       19.47       46.67      7.35 o
  -8   0  10      334.54      308.74     13.77 o
  -6   0  10        5.71       13.81      5.41 o
  -4   0  10     2892.02     2627.26     47.73 o
  -2   0  10       29.45       35.99      3.30 o
   0   0  10      267.46      302.47      9.39 o
   2   0  10     1019.61     1055.14     29.03 o
   4   0  10     2171.60     2139.67     46.01 o
   6   0  10        0.04       -2.35      4.74 o
   8   0  10      614.20      625.88     21.80 o
  10   0  10        7.83       14.98     11.30 o
  12   0  10      238.13      280.91     30.20 o
 -15   1  10        0.07       -8.61     10.28 o
 -14   1  10        1.40      -14.78     15.44 o
 -13   1  10       16.82        2.72      7.60 o
 -12   1  10       53.40       53.14     10.32 o
 -11   1  10       22.11       23.64      6.39 o
 -10   1  10        3.26        3.69      4.20 o
  -9   1  10       23.04       16.22      3.34 o
  -8   1  10     1890.98     1876.09     29.16 o
  -7   1  10       98.64       97.12      5.47 o
  -6   1  10      155.09      176.62      6.66 o
  -5   1  10     1281.25     1225.33     25.46 o
  -4   1  10       96.30       75.70      4.96 o
  -3   1  10        3.12        9.13      1.90 o
  -2   1  10     2681.39     2706.99     32.42 o
  -1   1  10       18.98       28.63      2.64 o
   0   1  10      625.14      628.51     11.36 o
   1   1  10       53.74       47.13      3.90 o
   2   1  10      812.96      871.32     14.93 o
   3   1  10       23.16       23.25      2.97 o
   4   1  10      728.21      729.25     14.39 o
   5   1  10      128.20      132.50      5.54 o
   6   1  10      901.78      881.84     15.69 o
   7   1  10      175.76      181.48      6.93 o
   8   1  10       12.61       10.22      4.38 o
   9   1  10       22.07       17.26      5.11 o
  10   1  10      303.64      312.27     14.03 o
  11   1  10       17.02       23.68     10.28 o
  12   1  10        0.01        7.24     10.39 o
 -15   2  10        0.41        1.22     10.95 o
 -14   2  10       29.78       34.22     10.15 o
 -13   2  10       84.49       80.90     11.15 o
 -12   2  10        5.22        7.87      6.78 o
 -11   2  10      114.43       96.71      7.64 o
 -10   2  10       39.79       24.83      5.51 o
  -9   2  10       47.98       59.66      5.70 o
  -8   2  10        1.54        0.19      2.50 o
  -7   2  10      800.27      728.58     13.99 o
  -6   2  10       62.78       70.66      5.19 o
  -5   2  10      363.42      370.28      8.01 o
  -4   2  10     2272.92     2213.93     27.41 o
  -3   2  10      747.05      730.51     11.06 o
  -2   2  10      143.96      141.03      4.17 o
  -1   2  10      488.79      500.42      8.90 o
   0   2  10      408.43      435.83      8.83 o
   1   2  10      151.43      170.42      6.53 o
   2   2  10     1704.26     1664.74     24.98 o
   3   2  10      574.35      530.52     10.96 o
   4   2  10       55.11       49.98      4.10 o
   5   2  10      378.57      345.43      9.40 o
   6   2  10      153.94      167.46      6.90 o
   7   2  10      278.74      281.63      8.59 o
   8   2  10        0.07        1.24      3.70 o
   9   2  10       39.06       31.52      5.82 o
  10   2  10       11.42        4.15      5.57 o
  11   2  10       30.21       22.62     10.88 o
  12   2  10        0.64       -2.50     12.60 o
 -15   3  10       20.50        7.34      9.80 o
 -14   3  10       53.98       58.84     11.33 o
 -13   3  10       43.83       65.86     10.47 o
 -12   3  10        0.43       -5.35      6.65 o
 -11   3  10      318.64      316.69     13.77 o
 -10   3  10        5.75       11.51      5.02 o
  -9   3  10       14.99       16.99      4.45 o
  -8   3  10       30.88       20.01      4.26 o
  -7   3  10      777.52      876.46     17.37 o
  -6   3  10      312.03      289.88     11.83 o
  -5   3  10     1372.68     1221.15     18.05 o
  -4   3  10     2430.49     2364.42     29.02 o
  -3   3  10      139.85      139.46      4.21 o
  -2   3  10      414.93      446.37      8.22 o
  -1   3  10        0.62        4.65      1.46 o
   0   3  10      973.01     1038.25     15.45 o
   1   3  10     3400.58     3319.29     42.18 o
   2   3  10     3605.99     3442.86     43.91 o
   3   3  10       42.00       39.76      3.38 o
   4   3  10       18.78       10.22      2.99 o
   5   3  10      168.61      159.35      6.87 o
   6   3  10        5.04        6.84      3.57 o
   7   3  10       12.08       11.84      3.66 o
   8   3  10        3.56        1.06      4.19 o
   9   3  10        9.38        9.23      4.60 o
  10   3  10       56.49       42.09      7.19 o
  11   3  10        0.26       -3.77      7.18 o
 -15   4  10       25.35       17.68     10.83 o
 -14   4  10      104.79      132.52     13.71 o
 -13   4  10       15.78        7.37      8.83 o
 -12   4  10       76.87       70.23      8.44 o
 -11   4  10        3.57        3.86      6.38 o
 -10   4  10      210.32      220.70     11.30 o
  -9   4  10      122.62      104.26      6.92 o
  -8   4  10       13.38        8.09      3.73 o
  -7   4  10       28.37       28.76      4.08 o
  -6   4  10      275.97      318.07      6.85 o
  -5   4  10      195.76      201.96      4.47 o
  -4   4  10       25.58       34.39      2.26 o
  -3   4  10     3476.85     3546.18     46.82 o
  -2   4  10       22.36       18.31      2.05 o
  -1   4  10       32.28       25.26      2.16 o
   0   4  10      686.93      634.30     10.63 o
   1   4  10        0.44        5.00      2.04 o
   2   4  10       24.36       34.40      2.97 o
   3   4  10      275.06      289.87      8.28 o
   4   4  10       36.36       27.73      3.52 o
   5   4  10       99.88       88.69      4.96 o
   6   4  10       10.69        7.38      3.74 o
   7   4  10      153.17      136.70      7.18 o
   8   4  10      201.70      214.96      9.04 o
   9   4  10        9.68        3.25      4.36 o
  10   4  10        0.23       -5.29      5.29 o
  11   4  10        0.96       -6.64      6.64 o
 -14   5  10       58.59       49.35     13.40 o
 -13   5  10        3.19       -8.41      8.41 o
 -12   5  10       98.33      127.09     12.41 o
 -11   5  10       28.63       33.43     12.46 o
 -10   5  10       10.33       12.01      5.33 o
  -9   5  10        0.17       -4.03      4.03 o
  -8   5  10       16.49       21.97      4.39 o
  -7   5  10      134.78      117.35      6.48 o
  -6   5  10      249.00      224.54      7.19 o
  -5   5  10       96.81       84.37      3.66 o
  -4   5  10      423.81      451.49      7.27 o
  -3   5  10      326.49      343.23      5.78 o
  -2   5  10        5.48        3.76      1.51 o
  -1   5  10     1399.83     1342.85     16.03 o
   0   5  10      179.24      204.86      7.48 o
   1   5  10      467.73      469.90      8.77 o
   2   5  10      330.36      338.27      7.34 o
   3   5  10     5643.28     5465.55     67.53 o
   4   5  10      464.98      444.86      9.96 o
   5   5  10      112.95       99.65      5.35 o
   6   5  10       26.54       22.29      4.07 o
   7   5  10       21.68       11.64      4.77 o
   8   5  10      140.65      149.83      7.97 o
   9   5  10       64.10       48.01      6.51 o
  10   5  10       61.96       82.84      7.71 o
  11   5  10       26.77       27.78      7.86 o
 -14   6  10        1.24        2.02     11.14 o
 -13   6  10       27.33       26.91      8.39 o
 -12   6  10        2.70       -7.89      7.89 o
 -11   6  10      527.99      565.22     26.33 o
 -10   6  10       26.60       23.28      6.88 o
  -9   6  10        8.61        4.44      7.01 o
  -8   6  10      132.64      119.46      7.78 o
  -7   6  10      594.33      562.32     14.34 o
  -6   6  10      168.61      160.14      7.15 o
  -5   6  10        4.43        7.89      2.35 o
  -4   6  10       89.75       81.59      3.23 o
  -3   6  10        0.44       -0.67      1.60 o
  -2   6  10       25.92       20.53      1.85 o
  -1   6  10       74.47       75.59      2.78 o
   0   6  10      502.76      482.95      7.38 o
   1   6  10      469.31      511.22      9.05 o
   2   6  10      137.14      132.27      4.95 o
   3   6  10       86.95       85.59      4.02 o
   4   6  10       57.86       59.28      3.88 o
   5   6  10        0.45        2.00      3.00 o
   6   6  10      125.79      138.82      5.97 o
   7   6  10      307.23      306.99     10.90 o
   8   6  10       53.80       52.98      6.73 o
   9   6  10        0.06       -0.62      4.61 o
  10   6  10        2.83       -2.47      6.02 o
  11   6  10        0.46       -2.67      6.03 o
 -14   7  10        6.12       16.28     11.20 o
 -13   7  10        0.24       -2.28      7.00 o
 -12   7  10       56.81       72.30     12.18 o
 -11   7  10       64.94       68.54     31.39 o
 -10   7  10       68.31       77.36      9.41 o
  -9   7  10       26.08       23.31      6.29 o
  -8   7  10        0.14       -3.24      4.50 o
  -7   7  10        0.02        3.16      4.49 o
  -6   7  10      278.06      290.40      9.64 o
  -5   7  10        3.43        2.88      2.37 o
  -4   7  10      975.93      949.68     14.73 o
  -3   7  10      247.85      234.22      5.25 o
  -2   7  10      197.04      187.52      4.34 o
  -1   7  10       18.37       18.70      1.94 o
   0   7  10      379.71      399.94      8.11 o
   1   7  10       53.09       60.38      5.21 o
   2   7  10     1079.94     1034.72     23.53 o
   3   7  10     1484.66     1433.11     30.85 o
   4   7  10       37.52       36.73      6.06 o
   5   7  10      109.43      107.87      8.73 o
   6   7  10        5.88        2.56      4.52 o
   7   7  10        8.19       12.06      5.70 o
   8   7  10       11.83        8.19      3.93 o
   9   7  10       96.87      105.35      8.45 o
  10   7  10       18.28       13.14      6.24 o
  11   7  10        0.40        2.95     17.94 o
 -13   8  10        5.76       -0.13      8.66 o
 -12   8  10        0.58        1.41      9.20 o
 -11   8  10        6.29        0.33      7.62 o
 -10   8  10      116.91      136.77     10.63 o
  -9   8  10       90.60       89.84     10.34 o
  -8   8  10       32.58       29.18      6.14 o
  -7   8  10       32.83       34.80      6.09 o
  -6   8  10      631.54      632.64     34.57 o
  -5   8  10      126.89      106.74      7.41 o
  -4   8  10        6.24        1.61      2.40 o
  -3   8  10      213.29      206.29     10.16 o
  -2   8  10      517.73      503.17      9.20 o
  -1   8  10       17.73       17.38      2.98 o
   0   8  10      462.71      475.77     12.09 o
   1   8  10      262.16      265.79     16.59 o
   2   8  10      882.48      876.24     21.08 o
   3   8  10      167.72      170.78     11.26 o
   4   8  10       83.54       72.65      5.88 o
   5   8  10      105.07      110.54      8.72 o
   6   8  10       14.97        3.81      5.60 o
   7   8  10       18.16       11.87      5.75 o
   8   8  10        3.33       -3.51      6.42 o
   9   8  10        6.59        8.36      6.81 o
  10   8  10        2.92       -5.03     11.13 o
 -13   9  10       10.89        6.13      9.36 o
 -12   9  10       21.85        9.40     10.10 o
 -11   9  10       36.81       42.09     11.58 o
 -10   9  10        0.71        0.08      5.64 o
  -9   9  10        5.19        5.00      5.65 o
  -8   9  10       46.13       72.11      7.63 o
  -7   9  10        0.92       -0.81      4.52 o
  -6   9  10       12.24       11.13      7.09 o
  -5   9  10      139.75      131.23      6.86 o
  -4   9  10     1596.49     1475.07     26.10 o
  -3   9  10        7.76        9.52      2.42 o
  -2   9  10      629.37      633.84     20.24 o
  -1   9  10       96.36       86.22      5.83 o
   0   9  10      288.49      253.60     10.61 o
   1   9  10      183.58      173.34     10.21 o
   2   9  10      311.19      352.97     14.54 o
   3   9  10      514.34      531.18     14.12 o
   4   9  10        0.86        1.91      3.59 o
   5   9  10        1.62        3.25      4.90 o
   6   9  10        4.29        2.46      4.85 o
   7   9  10        4.93        9.57      7.32 o
   8   9  10        0.10       -0.69     11.30 o
   9   9  10        7.02       -7.80      7.80 o
  10   9  10        8.43       -1.14     15.21 o
 -12  10  10       18.97       29.34      8.89 o
 -11  10  10       19.52       36.41      8.71 o
 -10  10  10       18.56       32.17      9.86 o
  -9  10  10        4.43       -0.87      6.41 o
  -8  10  10       50.10       35.62      6.26 o
  -7  10  10       30.87       29.45      5.59 o
  -6  10  10       13.90       11.86      4.60 o
  -5  10  10        1.37        1.73      3.34 o
  -4  10  10      418.72      408.83     12.78 o
  -3  10  10       36.86       34.02      5.10 o
  -2  10  10       10.01       11.31      5.74 o
  -1  10  10      162.57      139.38      7.83 o
   0  10  10      365.69      327.09     28.50 o
   1  10  10       30.97       44.67      6.36 o
   2  10  10      291.62      258.18     11.13 o
   3  10  10        9.84       11.62      4.66 o
   4  10  10        1.41       -2.06      4.74 o
   5  10  10      368.16      349.50     17.13 o
   6  10  10       27.09       42.83     13.17 o
   7  10  10       76.76       98.30     25.43 o
   8  10  10       20.76       22.49     12.60 o
   9  10  10       14.88        6.59      8.80 o
 -12  11  10        9.23        9.42      7.39 o
 -11  11  10        0.00        4.54      6.03 o
 -10  11  10        8.22        4.38      5.51 o
  -9  11  10        0.83       -1.59      5.08 o
  -8  11  10      129.95      139.91      9.00 o
  -7  11  10        5.96       -2.15      4.17 o
  -6  11  10      177.30      174.59      8.93 o
  -5  11  10       12.34       13.50      3.15 o
  -4  11  10        1.56        0.38      3.97 o
  -3  11  10        1.00        2.25      3.95 o
  -2  11  10       32.12       22.00      4.61 o
  -1  11  10      321.61      291.84     11.17 o
   0  11  10        2.57       -1.78      4.41 o
   1  11  10      124.19       98.89      7.16 o
   2  11  10        4.89        6.10      4.03 o
   3  11  10       71.78       61.29      7.20 o
   4  11  10        2.58       -0.58      6.64 o
   5  11  10        2.49        1.27      5.40 o
   6  11  10        9.87       10.66      9.08 o
   7  11  10        9.97       -4.99      6.51 o
   8  11  10        0.55       -4.75      7.20 o
   9  11  10        8.16       22.71     17.26 o
 -11  12  10        3.40       10.28      9.46 o
 -10  12  10       22.73       24.37      5.09 o
  -9  12  10        6.31        5.65      4.42 o
  -8  12  10       17.38       15.47      4.88 o
  -7  12  10        4.23       -0.71      3.98 o
  -6  12  10        2.50        7.61      3.07 o
  -5  12  10        2.75        1.90      4.88 o
  -4  12  10      174.77      173.30     16.29 o
  -3  12  10      347.89      349.65     12.54 o
  -2  12  10       76.63       65.00      6.04 o
  -1  12  10      123.26      124.11      7.58 o
   0  12  10      357.29      370.79     11.92 o
   1  12  10        5.07        7.88      4.83 o
   2  12  10        7.58       -4.79     16.12 o
   3  12  10       72.25       70.77      7.55 o
   4  12  10       72.61       74.88      9.20 o
   5  12  10        7.30       20.04      8.63 o
   6  12  10        6.61        3.03      7.49 o
   7  12  10        1.64       -1.06      6.75 o
   8  12  10       53.86       70.41     22.20 o
 -10  13  10        5.29       13.70      8.18 o
  -9  13  10       28.70       21.11      7.86 o
  -8  13  10       19.38       23.46      7.12 o
  -7  13  10       29.01       22.51      5.63 o
  -6  13  10       17.97       21.00     10.10 o
  -5  13  10       94.73      108.92      9.76 o
  -4  13  10        1.41        1.53      3.58 o
  -3  13  10       36.70       46.43      4.48 o
  -2  13  10       44.64       38.52      5.57 o
  -1  13  10        0.02       -1.56      3.87 o
   0  13  10       14.89        8.31      4.10 o
   1  13  10       21.33       32.50      5.78 o
   2  13  10       55.86       54.80      6.58 o
   3  13  10       11.66        8.70      5.51 o
   4  13  10       10.78       13.62      5.34 o
   5  13  10        5.09        5.36      5.82 o
   6  13  10       12.38        6.99      7.04 o
   7  13  10        2.09        5.77      6.88 o
  -9  14  10        6.84        2.56      6.71 o
  -8  14  10        6.05        9.86      5.87 o
  -7  14  10        0.56       -2.16      9.88 o
  -6  14  10        9.72        8.40      9.31 o
  -5  14  10        0.00        2.04      7.72 o
  -4  14  10        8.88        7.72      8.06 o
  -3  14  10      177.95      181.96      9.43 o
  -2  14  10       10.85        6.95      4.14 o
  -1  14  10      216.96      222.30      9.72 o
   0  14  10        0.13        1.46      3.88 o
   1  14  10       19.92       32.93      5.06 o
   2  14  10        1.26        2.40      4.43 o
   3  14  10       35.52       26.81      5.81 o
   4  14  10        1.14        6.58      5.24 o
   5  14  10        6.02       15.38      6.04 o
   6  14  10        0.67        8.10      6.29 o
  -8  15  10        0.55        2.16     11.58 o
  -7  15  10        0.38       14.42     11.92 o
  -6  15  10       18.91       21.23     11.47 o
  -5  15  10       33.60       38.60     11.35 o
  -4  15  10       11.36       10.45      9.31 o
  -3  15  10        6.71       -0.11      7.83 o
  -2  15  10       44.48       46.02      6.53 o
  -1  15  10       16.53       17.64      4.20 o
   0  15  10        4.31        6.80      5.84 o
   1  15  10       21.00       26.88      4.68 o
   2  15  10       22.68       28.43      6.41 o
   3  15  10        0.05       -0.03      4.65 o
   4  15  10        6.29       15.27      5.59 o
   5  15  10        0.02       -2.67      4.89 o
  -6  16  10        0.07       -3.29      9.88 o
  -5  16  10        0.00        2.95      9.54 o
  -4  16  10        9.19        3.18      9.31 o
  -3  16  10       21.80       22.48      9.65 o
  -2  16  10       40.55       28.04      8.63 o
  -1  16  10        0.86        9.20      6.36 o
   0  16  10       38.92       41.95      8.58 o
   1  16  10        3.65        7.59      4.12 o
   2  16  10       72.05       83.25      6.53 o
   3  16  10        6.70        6.79      4.92 o
  -3  17  10        1.93       21.46      9.65 o
  -2  17  10        4.01       16.58      8.52 o
  -1  17  10        3.83       12.72      7.38 o
   0  17  10        1.79        2.95      5.90 o
 -15   0  11        6.10        2.27     15.89 o
 -13   0  11       26.60       33.47     11.32 o
 -11   0  11        1.87        1.00     12.72 o
  -9   0  11       17.79       22.16      5.88 o
  -7   0  11        0.10       -1.29      4.31 o
  -5   0  11       13.21        9.28      3.39 o
  -3   0  11     3126.52     3021.43     54.24 o
  -1   0  11     1759.60     1634.35     32.33 o
   1   0  11      872.16      830.98     26.48 o
   3   0  11        0.13       -3.59      3.59 o
   5   0  11     3044.42     2948.78     56.43 o
   7   0  11       92.49       78.47      8.59 o
   9   0  11      144.30      149.05     18.50 o
  11   0  11       35.07       30.54     15.44 o
 -15   1  11        4.14       -1.04     11.31 o
 -14   1  11       16.31        7.74     12.60 o
 -13   1  11       55.72       67.01     10.60 o
 -12   1  11       67.06       58.73      8.62 o
 -11   1  11      115.78      106.15      9.52 o
 -10   1  11        3.94        2.04      4.26 o
  -9   1  11      112.38      109.11      7.18 o
  -8   1  11      576.15      553.21     16.78 o
  -7   1  11      278.27      260.81      8.69 o
  -6   1  11       82.24       76.53      4.85 o
  -5   1  11        0.20        0.49      2.21 o
  -4   1  11       41.92       47.78      3.35 o
  -3   1  11     5057.77     5193.51     59.67 o
  -2   1  11       16.13       11.88      2.27 o
  -1   1  11      568.12      602.71     11.35 o
   0   1  11       56.46       59.25      3.57 o
   1   1  11      329.31      285.96      7.44 o
   2   1  11      344.88      391.27      9.19 o
   3   1  11     3380.10     3354.06     43.72 o
   4   1  11      126.63      111.47      5.61 o
   5   1  11        1.22       -0.53      3.08 o
   6   1  11        6.00        7.70      3.63 o
   7   1  11      137.68      158.26      6.73 o
   8   1  11       25.30       26.06      5.11 o
   9   1  11       88.32       86.43      7.74 o
  10   1  11       32.30       33.70     10.94 o
  11   1  11       19.36       20.48     10.56 o
 -15   2  11       23.47       21.11     13.19 o
 -14   2  11      152.76      163.56     24.74 o
 -13   2  11        0.99        4.52      7.68 o
 -12   2  11        3.28       -5.78      6.86 o
 -11   2  11       90.89       68.41      7.74 o
 -10   2  11       47.24       47.66      6.63 o
  -9   2  11        2.72        7.52      4.16 o
  -8   2  11       76.80       50.80      5.74 o
  -7   2  11     1131.72     1023.70     18.16 o
  -6   2  11      586.50      647.10     13.92 o
  -5   2  11      175.95      197.06      6.34 o
  -4   2  11     1697.87     1630.16     21.39 o
  -3   2  11      386.79      344.47      7.04 o
  -2   2  11       71.42       79.50      3.39 o
  -1   2  11      877.52      815.68     13.00 o
   0   2  11     1228.93     1195.57     18.95 o
   1   2  11      192.59      218.47      6.45 o
   2   2  11       28.12       29.12      3.09 o
   3   2  11      574.90      596.89     12.21 o
   4   2  11     1917.23     1869.15     28.72 o
   5   2  11        5.27        4.82      3.66 o
   6   2  11       52.63       53.72      4.84 o
   7   2  11       40.10       32.54      4.33 o
   8   2  11       11.05       15.02      5.07 o
   9   2  11        0.06       -4.91      4.91 o
  10   2  11       32.10       32.82      8.55 o
  11   2  11        0.13       -9.33      9.71 o
 -15   3  11        1.21       -7.74      9.63 o
 -14   3  11        6.83        3.89      9.43 o
 -13   3  11       54.35       62.36     10.65 o
 -12   3  11       34.62       49.26     10.33 o
 -11   3  11       37.00       35.85      8.20 o
 -10   3  11       32.87       35.33      7.01 o
  -9   3  11      132.03      127.16      7.50 o
  -8   3  11       80.08       73.46      4.06 o
  -7   3  11      444.76      436.88     12.53 o
  -6   3  11      508.49      478.62     10.64 o
  -5   3  11     1443.14     1342.03     18.55 o
  -4   3  11      543.20      501.46      8.97 o
  -3   3  11      229.58      264.73      6.04 o
  -2   3  11        8.30        1.67      1.78 o
  -1   3  11       25.14       20.19      2.43 o
   0   3  11      498.11      488.32      9.95 o
   1   3  11        3.12       -0.52      2.28 o
   2   3  11     1380.12     1438.86     20.97 o
   3   3  11      889.83      850.01     14.40 o
   4   3  11      132.21      150.02      6.35 o
   5   3  11      202.78      216.62      8.22 o
   6   3  11      212.11      199.11      8.18 o
   7   3  11       27.86       17.03      4.30 o
   8   3  11       27.59       14.88      5.73 o
   9   3  11       26.68       22.25      6.34 o
  10   3  11       14.16        7.49      7.28 o
  11   3  11       29.38       27.16      9.15 o
 -14   4  11        0.70        4.45      8.67 o
 -13   4  11       69.65       47.56     10.12 o
 -12   4  11       43.64       57.98      9.36 o
 -11   4  11       23.83       29.71      7.95 o
 -10   4  11      110.30       95.20      8.37 o
  -9   4  11       21.35       23.89      4.69 o
  -8   4  11        8.88        3.28      3.65 o
  -7   4  11      228.28      278.71      9.87 o
  -6   4  11      106.40      120.69      5.12 o
  -5   4  11        0.75        2.01      1.95 o
  -4   4  11      218.26      214.64      5.41 o
  -3   4  11      446.65      382.06      7.71 o
  -2   4  11      193.19      171.57      4.47 o
  -1   4  11       49.43       60.24      3.01 o
   0   4  11      450.69      420.57      8.36 o
   1   4  11       41.10       46.86      3.27 o
   2   4  11       41.10       50.99      5.36 o
   3   4  11       85.20      101.58      4.64 o
   4   4  11      557.25      544.66     11.70 o
   5   4  11      316.34      307.51      9.75 o
   6   4  11      106.03      104.83      8.13 o
   7   4  11       28.38       24.78      4.79 o
   8   4  11       39.01       38.31      5.49 o
   9   4  11        3.91        8.42      5.62 o
  10   4  11        0.02       -6.57      6.57 o
  11   4  11       17.37        9.93      8.24 o
 -14   5  11        1.75       -6.37      9.75 o
 -13   5  11        2.02       -0.31      8.87 o
 -12   5  11       21.64       20.29      9.89 o
 -11   5  11      187.82      235.96     21.01 o
 -10   5  11       22.47       17.98      5.76 o
  -9   5  11       11.35        8.55      4.73 o
  -8   5  11        0.06       -1.17      3.48 o
  -7   5  11        2.05        5.69      3.50 o
  -6   5  11       30.81       27.16      4.17 o
  -5   5  11        4.75        7.67      2.17 o
  -4   5  11      133.88      123.70      4.51 o
  -3   5  11       27.92       33.47      2.26 o
  -2   5  11      153.18      161.00      3.98 o
  -1   5  11      200.49      198.64      5.36 o
   0   5  11      549.38      494.55      8.61 o
   1   5  11      239.00      265.92      6.63 o
   2   5  11     1809.34     1726.75     24.27 o
   3   5  11      151.65      164.98      6.10 o
   4   5  11       91.36       93.47      5.29 o
   5   5  11       15.06        8.04      3.90 o
   6   5  11      260.89      236.78      8.90 o
   7   5  11       28.97       25.37      4.86 o
   8   5  11        1.32        4.71      4.25 o
   9   5  11      183.58      193.74     10.03 o
  10   5  11       57.14       83.49     14.65 o
  11   5  11        1.14       -5.09      8.54 o
 -14   6  11      178.16      197.00     18.69 o
 -13   6  11       14.07       20.07     10.56 o
 -12   6  11        2.13        8.01     14.31 o
 -11   6  11        6.24        0.57      8.27 o
 -10   6  11      405.11      396.17     17.55 o
  -9   6  11       69.60       67.10      8.06 o
  -8   6  11       91.11       77.15      6.81 o
  -7   6  11      139.96      124.29      6.89 o
  -6   6  11       38.85       39.19      6.13 o
  -5   6  11        7.82       11.66      2.30 o
  -4   6  11       11.43        8.83      2.10 o
  -3   6  11        9.37        9.71      1.84 o
  -2   6  11      651.85      646.77      9.45 o
  -1   6  11      268.75      264.86      5.43 o
   0   6  11       70.60       65.81      3.15 o
   1   6  11      358.63      337.22      8.33 o
   2   6  11      318.94      340.77      8.61 o
   3   6  11        3.31       12.17      3.04 o
   4   6  11        0.82       -2.62      2.62 o
   5   6  11       41.35       44.34      4.04 o
   6   6  11       27.16       32.15      4.54 o
   7   6  11        8.69       12.53      4.51 o
   8   6  11      140.09      167.80     11.29 o
   9   6  11        3.01        9.46      5.07 o
  10   6  11        3.54        6.39      7.82 o
 -14   7  11       22.46       18.75     11.35 o
 -13   7  11        2.99       -7.33      9.43 o
 -12   7  11       16.31       10.12     10.62 o
 -11   7  11      222.37      256.79     27.48 o
 -10   7  11        2.27        2.28      5.91 o
  -9   7  11       20.71       16.66      6.24 o
  -8   7  11       36.24       34.51      6.19 o
  -7   7  11       21.00       19.08      5.62 o
  -6   7  11       32.43       25.72      4.71 o
  -5   7  11      740.52      708.11     14.26 o
  -4   7  11      303.09      246.00      6.69 o
  -3   7  11      587.75      545.01     10.43 o
  -2   7  11      634.43      642.11     10.70 o
  -1   7  11       57.52       62.93      3.79 o
   0   7  11     1111.80     1037.92     16.09 o
   1   7  11     1061.31     1071.30     24.24 o
   2   7  11      705.43      690.65     19.86 o
   3   7  11      330.41      301.66     11.55 o
   4   7  11        2.76        5.22      4.36 o
   5   7  11        2.59        3.99      3.96 o
   6   7  11      154.00      152.92      8.78 o
   7   7  11        3.89        3.24      5.36 o
   8   7  11        4.76       -1.90      3.82 o
   9   7  11       17.36       12.25     10.76 o
  10   7  11       27.13       19.20      8.89 o
 -13   8  11       72.76       71.69     12.56 o
 -12   8  11        9.96        5.12      8.95 o
 -11   8  11        1.69        1.43      7.43 o
 -10   8  11       14.85       17.91      7.00 o
  -9   8  11      113.80      116.71      9.63 o
  -8   8  11      429.62      429.84     16.55 o
  -7   8  11      135.17      137.55      9.78 o
  -6   8  11      126.84       99.29      7.81 o
  -5   8  11       63.57       58.12      4.74 o
  -4   8  11      244.79      220.27      7.06 o
  -3   8  11       39.93       48.16      3.68 o
  -2   8  11      277.98      262.03      7.98 o
  -1   8  11      127.29      153.96      5.91 o
   0   8  11        4.00        7.16      3.73 o
   1   8  11      829.71      772.06     19.37 o
   2   8  11      423.81      431.11     18.60 o
   3   8  11      111.02       95.40      7.03 o
   4   8  11       35.82       35.80      5.13 o
   5   8  11        7.03        0.70      4.05 o
   6   8  11       61.45       46.00      6.76 o
   7   8  11       14.66       18.97      7.18 o
   8   8  11        8.48       11.25      7.25 o
   9   8  11        2.77        2.88      8.97 o
  10   8  11        1.53      -14.42     15.33 o
 -13   9  11       63.54       94.26     20.21 o
 -12   9  11        2.66       -5.94      8.17 o
 -11   9  11       40.02       47.17      9.79 o
 -10   9  11       22.79       16.33      9.52 o
  -9   9  11       77.48       56.05      7.64 o
  -8   9  11        5.26        6.33      5.41 o
  -7   9  11      378.24      377.00     14.69 o
  -6   9  11        0.51       -3.82      3.82 o
  -5   9  11      176.12      165.94      7.69 o
  -4   9  11       18.28       20.30      5.36 o
  -3   9  11        4.13       -2.36      2.36 o
  -2   9  11      261.65      249.69     11.43 o
  -1   9  11      257.72      275.20     15.80 o
   0   9  11       22.77       19.31      4.36 o
   1   9  11        8.05        9.52      3.96 o
   2   9  11      184.54      173.84      8.90 o
   3   9  11        0.01       -3.66      3.66 o
   4   9  11      102.27       93.12      7.34 o
   5   9  11        5.26       -2.42      5.63 o
   6   9  11       19.55       15.01      6.19 o
   7   9  11       18.32       29.02      8.57 o
   8   9  11        1.82       -0.76      8.46 o
   9   9  11        0.01       -4.47      9.37 o
 -12  10  11        0.00        9.25      8.16 o
 -11  10  11       28.91       18.41      8.68 o
 -10  10  11       28.87       31.77      6.98 o
  -9  10  11        2.27       -4.80      4.80 o
  -8  10  11        3.56       -3.59      5.74 o
  -7  10  11      155.97      164.63      9.79 o
  -6  10  11       52.64       44.43      5.95 o
  -5  10  11       61.53       57.22      4.78 o
  -4  10  11      126.42      118.12      5.12 o
  -3  10  11       18.36       24.93      5.15 o
  -2  10  11      691.97      696.18     19.72 o
  -1  10  11       13.79       17.56      4.74 o
   0  10  11        2.88       12.80      5.26 o
   1  10  11        0.78        0.10      4.97 o
   2  10  11       54.00       56.80      7.33 o
   3  10  11       74.52       51.46      6.51 o
   4  10  11      420.76      444.50     29.72 o
   5  10  11       12.14       18.73      6.98 o
   6  10  11       13.72       26.48      7.79 o
   7  10  11       12.46        6.44      7.48 o
   8  10  11       70.06       79.17     17.31 o
   9  10  11       25.37        9.31     17.60 o
 -12  11  11        0.16        7.85      8.04 o
 -11  11  11       31.32       29.90      8.28 o
 -10  11  11        2.24       -3.59      7.15 o
  -9  11  11       36.94       42.67      7.09 o
  -8  11  11       39.56       25.21      5.92 o
  -7  11  11        1.56        3.08      4.41 o
  -6  11  11        3.54       -0.58      4.21 o
  -5  11  11        2.99       -1.37      2.83 o
  -4  11  11      153.17      159.19      9.02 o
  -3  11  11       78.28       75.58      6.61 o
  -2  11  11        0.95       -2.22      4.04 o
  -1  11  11        1.08        1.03      4.12 o
   0  11  11      377.03      367.03     16.18 o
   1  11  11       27.05       24.48      5.33 o
   2  11  11       26.73        8.36      4.82 o
   3  11  11        2.53        2.06      5.19 o
   4  11  11       45.22       59.52     11.75 o
   5  11  11        0.32        0.73      6.08 o
   6  11  11       32.98       19.33      9.08 o
   7  11  11        3.36        5.41     11.47 o
   8  11  11        3.43        9.95      8.08 o
 -11  12  11       12.10        1.32     10.67 o
 -10  12  11        3.15        3.46      5.23 o
  -9  12  11        6.77        5.31      5.06 o
  -8  12  11       30.75       26.54      5.58 o
  -7  12  11       11.88        7.68      4.50 o
  -6  12  11       13.34        9.93      3.90 o
  -5  12  11       23.96       22.80      6.53 o
  -4  12  11       33.14       26.84      6.53 o
  -3  12  11      446.25      460.22     15.21 o
  -2  12  11       11.12        1.84      4.40 o
  -1  12  11        1.24        2.86      5.16 o
   0  12  11        0.17       -3.54      3.54 o
   1  12  11       56.17       48.12      6.08 o
   2  12  11       40.18       39.31      6.47 o
   3  12  11       63.51       54.72      8.40 o
   4  12  11        2.89       -0.83      5.63 o
   5  12  11       84.44       79.80     17.14 o
   6  12  11        0.72        3.49      9.59 o
   7  12  11       53.22       52.12      9.64 o
 -10  13  11       25.79       29.99     13.28 o
  -9  13  11        1.07        7.92      7.95 o
  -8  13  11       30.58       25.21      7.16 o
  -7  13  11        1.51       -3.28      3.28 o
  -6  13  11       21.09       32.57      6.25 o
  -5  13  11       58.73       68.67      7.84 o
  -4  13  11        5.02       14.78      5.65 o
  -3  13  11       54.29       50.54      5.89 o
  -2  13  11        7.72        4.53      3.91 o
  -1  13  11       36.06       46.08      4.94 o
   0  13  11        4.48       10.06      4.46 o
   1  13  11       14.72       14.51      5.48 o
   2  13  11       22.80       38.46      6.62 o
   3  13  11       29.11       28.21      6.37 o
   4  13  11       16.10       13.58     12.94 o
   5  13  11        0.61        6.59      5.98 o
   6  13  11       22.97       30.75      7.92 o
  -9  14  11        0.08        3.40      7.66 o
  -8  14  11        8.87       12.80      5.02 o
  -7  14  11        4.55       17.48     11.58 o
  -6  14  11       32.48       21.46     10.90 o
  -5  14  11        1.50       -4.43      8.29 o
  -4  14  11       29.04       20.72      7.49 o
  -3  14  11        2.35        0.45      4.17 o
  -2  14  11        2.06       -0.09      4.20 o
  -1  14  11        9.29        1.94      4.37 o
   0  14  11       81.58       88.39      6.97 o
   1  14  11        2.14        1.84      4.31 o
   2  14  11        0.06        0.50      4.97 o
   3  14  11       12.30       10.31      8.69 o
   4  14  11       60.20       63.02      8.00 o
   5  14  11       36.51       31.43      7.65 o
  -7  15  11        0.22       -4.77     10.45 o
  -6  15  11        2.52        7.61     10.33 o
  -5  15  11        3.16        4.20      8.86 o
  -4  15  11       25.19       21.80     10.45 o
  -3  15  11       39.63       67.67     11.92 o
  -2  15  11        0.33        6.48      4.04 o
  -1  15  11       29.07       18.64      4.63 o
   0  15  11        5.56        3.75      4.12 o
   1  15  11        0.04        2.59      4.27 o
   2  15  11       15.38       19.69      4.86 o
   3  15  11        4.50       13.75      5.64 o
   4  15  11        0.66       -5.18      5.18 o
  -6  16  11        1.43        8.17     10.90 o
  -5  16  11       14.61       -5.34      8.63 o
  -4  16  11        0.90       -0.68      8.63 o
  -3  16  11       78.14       75.39     13.06 o
  -2  16  11        0.01       -0.45      7.83 o
  -1  16  11        7.56       20.74      5.76 o
   0  16  11        8.86        7.58      4.42 o
   1  16  11       61.50       85.67      9.14 o
   2  16  11        6.12        4.12      4.61 o
 -14   0  12      107.70      126.37     24.07 o
 -12   0  12      198.78      202.11     42.01 o
 -10   0  12      266.68      256.09     17.62 o
  -8   0  12       18.56       28.31      6.18 o
  -6   0  12      619.41      535.24     17.79 o
  -4   0  12        0.07        3.60      3.02 o
  -2   0  12      211.23      165.10      7.70 o
   0   0  12      251.66      288.70     10.21 o
   2   0  12     3521.35     3422.80     63.67 o
   4   0  12     2601.36     2487.12     48.82 o
   6   0  12      104.88      100.17      9.08 o
   8   0  12       39.33       42.08      8.06 o
  10   0  12        0.38      -11.92     11.92 o
 -15   1  12        9.49        5.43     11.28 o
 -14   1  12       15.56       16.67      9.38 o
 -13   1  12       26.40       14.05      8.32 o
 -12   1  12        0.29       -5.66      5.66 o
 -11   1  12      242.35      222.05     12.04 o
 -10   1  12       11.95        5.81      5.08 o
  -9   1  12        7.17       11.54      6.06 o
  -8   1  12      328.63      317.54     11.71 o
  -7   1  12     1093.22     1130.65     31.03 o
  -6   1  12      694.01      706.26     15.07 o
  -5   1  12        2.72        8.64      2.53 o
  -4   1  12      710.76      661.80     11.65 o
  -3   1  12      222.07      212.47      6.73 o
  -2   1  12      398.13      369.34      9.32 o
  -1   1  12      698.64      708.38     13.10 o
   0   1  12     2002.17     1897.79     28.22 o
   1   1  12      213.96      231.62      7.14 o
   2   1  12      302.04      338.25      8.91 o
   3   1  12      112.09      107.21      5.53 o
   4   1  12       39.75       53.11      4.62 o
   5   1  12       27.19       29.88      4.19 o
   6   1  12      101.53      111.12      6.16 o
   7   1  12       85.33       73.91      6.19 o
   8   1  12       41.06       28.36      5.65 o
   9   1  12        0.04       -1.38      8.40 o
  10   1  12       42.65       60.58     12.04 o
  11   1  12       71.95       89.80     14.21 o
 -15   2  12       11.53      -11.69     23.05 o
 -14   2  12       36.97       25.33      9.69 o
 -13   2  12       88.35       90.71     11.77 o
 -12   2  12       86.78       85.13     16.12 o
 -11   2  12       19.37        1.98      5.14 o
 -10   2  12       26.00       43.35      6.83 o
  -9   2  12      123.43      158.13      8.42 o
  -8   2  12       27.80       31.60      5.40 o
  -7   2  12      682.43      618.29     17.67 o
  -6   2  12       22.62       25.20      3.78 o
  -5   2  12       22.13       16.80      2.98 o
  -4   2  12     1206.47     1182.55     16.83 o
  -3   2  12      917.21      860.75     13.15 o
  -2   2  12       96.44       97.27      3.91 o
  -1   2  12      204.64      215.42      5.99 o
   0   2  12      106.26      106.23      4.77 o
   1   2  12        3.33        3.87      2.64 o
   2   2  12       12.19       10.75      2.85 o
   3   2  12      178.81      184.06      6.86 o
   4   2  12        5.11        7.92      3.51 o
   5   2  12      362.49      359.34     10.77 o
   6   2  12       18.41       13.38      4.04 o
   7   2  12      228.45      241.31      8.98 o
   8   2  12       14.52        8.30      4.58 o
   9   2  12       74.25       74.18      9.68 o
  10   2  12        9.41       -5.12      9.05 o
  11   2  12        0.07       -9.76      9.76 o
 -14   3  12        7.82        5.19      9.16 o
 -13   3  12        1.19        5.23      8.16 o
 -12   3  12       51.61       31.87      8.73 o
 -11   3  12       52.27       67.05      9.44 o
 -10   3  12       61.62       57.09      7.15 o
  -9   3  12        0.48        1.24      3.91 o
  -8   3  12      188.54      192.11      8.76 o
  -7   3  12      269.43      248.20     11.37 o
  -6   3  12       17.38       14.72      3.37 o
  -5   3  12      194.50      207.73      6.31 o
  -4   3  12      157.07      145.53      4.78 o
  -3   3  12      138.92      139.53      4.60 o
  -2   3  12      213.44      215.98      5.56 o
  -1   3  12      327.43      309.22      7.67 o
   0   3  12      370.57      308.32      9.23 o
   1   3  12      119.28      105.77      4.65 o
   2   3  12       68.43       70.13      5.45 o
   3   3  12      239.33      216.27      7.49 o
   4   3  12      337.48      334.65     10.07 o
   5   3  12      195.70      186.43      7.85 o
   6   3  12        8.83        7.78      4.41 o
   7   3  12      254.92      250.80      9.23 o
   8   3  12        0.19       -4.43      4.43 o
   9   3  12        0.30        2.92      6.24 o
  10   3  12        0.39       -1.91      7.07 o
  11   3  12       67.82       68.76     12.96 o
 -14   4  12      112.04       96.21     15.24 o
 -13   4  12       35.01       16.17      8.65 o
 -12   4  12        2.46        7.92     10.36 o
 -11   4  12        0.55       -7.09      7.75 o
 -10   4  12       75.43       76.56     11.25 o
  -9   4  12      344.39      359.93     12.40 o
  -8   4  12       13.69       16.15      4.35 o
  -7   4  12       32.08       24.41      3.59 o
  -6   4  12      638.27      601.92     15.50 o
  -5   4  12       68.94       64.64      3.44 o
  -4   4  12      394.70      420.09      8.04 o
  -3   4  12        4.25        3.00      1.82 o
  -2   4  12        0.60        0.37      1.80 o
  -1   4  12      305.98      287.97      6.48 o
   0   4  12       11.26        3.85      2.25 o
   1   4  12     1483.81     1453.90     21.27 o
   2   4  12        3.89        5.71      3.08 o
   3   4  12      210.60      216.24      7.17 o
   4   4  12      593.62      582.28     13.75 o
   5   4  12      195.91      182.43      8.45 o
   6   4  12        6.93        4.30      4.42 o
   7   4  12       37.54       36.02      5.12 o
   8   4  12       50.11       54.18      6.62 o
   9   4  12       95.28       87.52      9.99 o
  10   4  12        1.11       -3.62      7.14 o
 -14   5  12       10.08       -3.04     11.52 o
 -13   5  12        0.00       -8.78      8.78 o
 -12   5  12       70.17       67.08     12.08 o
 -11   5  12       48.75       49.06     27.82 o
 -10   5  12       30.13       32.40      6.81 o
  -9   5  12       19.92       22.91      5.64 o
  -8   5  12        1.12       -0.21      3.42 o
  -7   5  12        9.87        4.55      4.12 o
  -6   5  12       19.13       18.56      2.97 o
  -5   5  12      128.30      113.70      4.79 o
  -4   5  12      230.55      228.26      9.72 o
  -3   5  12      344.16      328.09      6.58 o
  -2   5  12      474.29      491.90      8.79 o
  -1   5  12     1644.60     1584.27     22.17 o
   0   5  12      645.44      649.13     10.75 o
   1   5  12      739.67      729.08     13.55 o
   2   5  12     1066.89     1065.40     18.04 o
   3   5  12     1420.96     1346.78     23.53 o
   4   5  12       46.38       46.38      8.07 o
   5   5  12      151.17      153.28      7.78 o
   6   5  12      491.86      507.31     13.50 o
   7   5  12       14.45        9.99      4.46 o
   8   5  12       30.93       27.21      5.91 o
   9   5  12       15.02       17.59      6.56 o
  10   5  12      118.15      130.10     14.16 o
 -14   6  12        2.48       -6.23      9.91 o
 -13   6  12      124.04      137.04     16.06 o
 -12   6  12        2.97        2.73     17.60 o
 -11   6  12       15.28       13.83      9.65 o
 -10   6  12        4.59        3.01      6.28 o
  -9   6  12      118.20      106.50      9.64 o
  -8   6  12       26.53       24.07      6.07 o
  -7   6  12      172.46      171.73      9.01 o
  -6   6  12        4.06        5.08      3.34 o
  -5   6  12     1021.66      943.94     16.09 o
  -4   6  12       75.30       79.23      3.90 o
  -3   6  12       17.62       17.74      2.46 o
  -2   6  12       53.87       60.96      3.30 o
  -1   6  12     1460.46     1418.70     21.57 o
   0   6  12      514.40      492.86     10.01 o
   1   6  12      407.93      374.20      9.25 o
   2   6  12      199.28      184.11      6.64 o
   3   6  12       70.30       67.72      4.91 o
   4   6  12       12.04       14.56      3.36 o
   5   6  12       53.56       58.95      5.58 o
   6   6  12        2.69       -3.30      3.75 o
   7   6  12       44.59       37.76      5.58 o
   8   6  12       23.12       25.20      5.53 o
   9   6  12       17.45       22.67      6.60 o
  10   6  12       13.31       15.84      6.81 o
 -13   7  12        5.78       -5.20      9.63 o
 -12   7  12       57.92       52.97     11.55 o
 -11   7  12       34.43       35.42     10.20 o
 -10   7  12      139.61      131.21     10.98 o
  -9   7  12       42.40       29.98      8.64 o
  -8   7  12        0.96        6.83      5.54 o
  -7   7  12      109.61       97.81      8.44 o
  -6   7  12      572.72      490.47     17.05 o
  -5   7  12       13.58        8.47      3.64 o
  -4   7  12        0.43        1.03      2.44 o
  -3   7  12     1143.25     1116.62     17.96 o
  -2   7  12      789.26      796.59     12.87 o
  -1   7  12      602.15      635.18     11.56 o
   0   7  12       11.70        6.86      2.33 o
   1   7  12      421.45      431.96      8.91 o
   2   7  12       47.53       54.59      3.98 o
   3   7  12      114.36      115.09      7.75 o
   4   7  12       93.94       83.74      7.44 o
   5   7  12       51.16       35.61      5.76 o
   6   7  12        0.49       -1.05      3.03 o
   7   7  12        7.11       -3.65      3.65 o
   8   7  12        8.45        5.88      5.28 o
   9   7  12       40.28       36.38      9.99 o
  10   7  12        8.06        8.16     13.09 o
 -13   8  12        0.25       -3.67      8.80 o
 -12   8  12        5.98       -8.02      8.26 o
 -11   8  12      107.87      110.05     13.17 o
 -10   8  12        3.45        9.65      6.53 o
  -9   8  12       71.91       57.61      7.88 o
  -8   8  12        0.59       11.37      5.70 o
  -7   8  12       41.31       35.99      6.32 o
  -6   8  12      145.75      138.21      8.90 o
  -5   8  12       13.21        3.08      3.74 o
  -4   8  12        1.78       -0.08      3.06 o
  -3   8  12      117.58      112.58      5.16 o
  -2   8  12      124.37      117.77      4.26 o
  -1   8  12        9.67        8.47      3.56 o
   0   8  12      389.89      329.11     14.65 o
   1   8  12        0.34        1.45      5.15 o
   2   8  12       47.88       30.41      5.12 o
   3   8  12       22.82       24.25      4.96 o
   4   8  12        0.45        0.36      4.79 o
   5   8  12       48.64       46.15      6.04 o
   6   8  12       77.46       75.72      8.13 o
   7   8  12       12.32       19.36      7.17 o
   8   8  12        4.29       14.02      9.00 o
   9   8  12        0.73       10.14     19.07 o
 -13   9  12        7.40       16.05     10.68 o
 -12   9  12        8.77       18.40      8.89 o
 -11   9  12        0.29        7.07      8.21 o
 -10   9  12       25.34       27.70      7.01 o
  -9   9  12        0.01       -5.24      5.34 o
  -8   9  12      116.00       91.34      8.54 o
  -7   9  12        2.63        5.43      5.24 o
  -6   9  12       13.92        8.74      4.79 o
  -5   9  12        0.10       -0.65      3.49 o
  -4   9  12       33.66       36.52      4.23 o
  -3   9  12       29.87       17.39      3.14 o
  -2   9  12       89.12       85.84      7.19 o
  -1   9  12       70.69       68.99      5.82 o
   0   9  12       26.09       21.41      5.08 o
   1   9  12        0.53        6.05      4.39 o
   2   9  12        4.12       -0.55      4.26 o
   3   9  12       35.26       44.73      6.58 o
   4   9  12        5.88        8.22      4.92 o
   5   9  12       47.70       42.36      6.58 o
   6   9  12        4.58        3.21      6.98 o
   7   9  12       50.06       52.91     10.56 o
   8   9  12       10.42        4.42      8.49 o
   9   9  12       14.23       29.75     17.83 o
 -12  10  12       41.47       29.66     10.08 o
 -11  10  12        4.91        5.97      8.00 o
 -10  10  12       39.87       35.93      7.52 o
  -9  10  12        7.76        2.75      5.82 o
  -8  10  12        2.95        3.20      5.22 o
  -7  10  12        0.92       -2.96      4.71 o
  -6  10  12        1.43       -0.71      4.42 o
  -5  10  12      348.00      358.24     13.20 o
  -4  10  12        5.52       15.78      3.03 o
  -3  10  12      194.71      173.75     10.03 o
  -2  10  12       21.17       25.13      5.30 o
  -1  10  12       26.14       30.98      5.52 o
   0  10  12       68.15       52.28     10.56 o
   1  10  12      122.94      131.62      8.74 o
   2  10  12       20.24       17.85      5.19 o
   3  10  12       25.84       32.35      5.57 o
   4  10  12       50.22       51.11      6.60 o
   5  10  12      104.52      100.51     10.92 o
   6  10  12       34.78       24.90      8.32 o
   7  10  12        0.21       -0.56      7.67 o
   8  10  12       19.35       17.39     18.39 o
 -11  11  12       79.75      106.12     11.73 o
 -10  11  12        0.39        6.76      6.37 o
  -9  11  12        0.05       -5.21      5.21 o
  -8  11  12       11.02       11.70      5.50 o
  -7  11  12      154.30      137.24      9.01 o
  -6  11  12       27.19       34.22      9.27 o
  -5  11  12       44.31       38.80      3.86 o
  -4  11  12       36.07       36.21      5.80 o
  -3  11  12      308.47      303.25     12.54 o
  -2  11  12        3.51       -0.44      4.74 o
  -1  11  12      300.33      309.76     17.10 o
   0  11  12      115.86      114.45     22.82 o
   1  11  12       58.32       62.37      7.79 o
   2  11  12        2.97        4.46      4.93 o
   3  11  12      117.83      113.69      8.87 o
   4  11  12       20.78       15.71      6.88 o
   5  11  12        0.31       -4.22      6.03 o
   6  11  12        1.13        3.14      6.69 o
   7  11  12       35.57       37.86     10.45 o
 -11  12  12       27.63       28.68      8.06 o
 -10  12  12       21.63       20.57     10.24 o
  -9  12  12        4.36        9.22      5.62 o
  -8  12  12        0.47        2.26      4.85 o
  -7  12  12        0.05        4.67      4.48 o
  -6  12  12       61.10       59.08      5.64 o
  -5  12  12       39.25       33.13      7.14 o
  -4  12  12       14.79       14.43      5.17 o
  -3  12  12        1.75       -1.18      4.43 o
  -2  12  12       67.60       91.13      7.80 o
  -1  12  12       60.84       52.07      6.31 o
   0  12  12       16.83       19.28      5.20 o
   1  12  12       31.43       33.31      5.85 o
   2  12  12      106.36       89.26      7.94 o
   3  12  12        0.96       -2.20      7.38 o
   4  12  12      104.39      105.93     19.36 o
   5  12  12        0.86        0.85      9.08 o
   6  12  12       52.23       80.17     26.97 o
   7  12  12        2.51       -6.77      7.43 o
 -10  13  12        0.01        4.65      7.98 o
  -9  13  12       42.05       44.97      5.86 o
  -8  13  12       33.91       24.89      5.25 o
  -7  13  12        9.32       13.43      3.98 o
  -6  13  12        7.60        6.65      5.89 o
  -5  13  12       24.95       31.39     11.18 o
  -4  13  12       36.54       57.13      7.99 o
  -3  13  12       39.51       41.05      6.11 o
  -2  13  12        5.05        6.74      4.73 o
  -1  13  12       27.52       29.59      5.08 o
   0  13  12        7.93        0.17      4.18 o
   1  13  12       18.45       16.44      6.08 o
   2  13  12        0.89       -1.57      5.27 o
   3  13  12       59.21       57.05      8.25 o
   4  13  12       14.86       21.85      7.01 o
   5  13  12       32.20       39.37     17.09 o
   6  13  12        0.15       -6.36     14.53 o
  -9  14  12        3.05        8.29      7.61 o
  -8  14  12        1.15        9.31     11.81 o
  -7  14  12       76.05       85.95     16.46 o
  -6  14  12        0.50        4.48      4.24 o
  -5  14  12        0.07        6.16      4.40 o
  -4  14  12       12.76        8.40      4.78 o
  -3  14  12      150.43      191.42     18.32 o
  -2  14  12       14.45        8.82      5.14 o
  -1  14  12       17.07       22.59      5.16 o
   0  14  12       55.00       55.46      6.63 o
   1  14  12       28.51       22.49      5.35 o
   2  14  12        7.49        7.50      5.43 o
   3  14  12        0.17       -3.17      5.44 o
   4  14  12       50.60       53.55     10.05 o
   5  14  12       52.25       26.11     15.78 o
  -7  15  12        3.05        1.82     10.10 o
  -6  15  12        8.33       16.35     11.47 o
  -5  15  12       28.79       33.83     12.15 o
  -4  15  12       14.65       20.78     10.22 o
  -3  15  12        1.77       12.89      6.64 o
  -2  15  12       94.73      114.83      8.87 o
  -1  15  12        0.26       -5.36      6.74 o
   0  15  12       17.25       30.76      5.46 o
   1  15  12        0.03        1.50      4.43 o
   2  15  12        0.92        1.51      4.75 o
   3  15  12        0.08        6.67     10.79 o
  -5  16  12        0.72       -3.29      9.31 o
  -4  16  12        0.00        9.99      9.31 o
  -3  16  12        0.57        0.68      8.29 o
  -2  16  12       48.81       61.54     11.35 o
  -1  16  12        3.99       -6.58      6.58 o
   0  16  12       25.62       41.10      7.60 o
   1  16  12        1.17       -0.47      4.73 o
 -13   0  13      217.50      193.66     18.53 o
 -11   0  13      158.90      135.30     15.27 o
  -9   0  13      147.20      176.85     14.37 o
  -7   0  13      126.14      143.66     10.17 o
  -5   0  13      672.71      702.03     17.88 o
  -3   0  13     2533.46     2441.55     46.01 o
  -1   0  13      762.50      708.63     20.71 o
   1   0  13     4441.94     4176.90     87.51 o
   3   0  13      248.11      268.19     12.86 o
   5   0  13      150.23      147.55      9.11 o
   7   0  13       10.06        7.43      5.91 o
   9   0  13        8.73       17.71     13.28 o
 -14   1  13       39.60       45.08     10.41 o
 -13   1  13        0.75       -0.82      7.62 o
 -12   1  13       15.91       15.13      6.77 o
 -11   1  13        3.18        4.41      5.54 o
 -10   1  13      234.73      248.28     12.44 o
  -9   1  13      642.40      689.91     20.56 o
  -8   1  13       64.92       66.79      6.14 o
  -7   1  13      799.24      783.77     18.58 o
  -6   1  13       10.04       17.44      3.87 o
  -5   1  13        4.04        8.07      2.72 o
  -4   1  13      156.39      148.38      5.30 o
  -3   1  13     2263.00     2272.76     30.61 o
  -2   1  13       33.39       23.33      2.80 o
  -1   1  13      430.01      451.33      9.37 o
   0   1  13     2069.52     2001.58     30.01 o
   1   1  13      144.49      136.26      6.16 o
   2   1  13      176.63      151.10      6.73 o
   3   1  13       50.20       66.70      4.85 o
   4   1  13      684.87      680.98     14.36 o
   5   1  13        8.86       11.97      3.71 o
   6   1  13       14.13       21.01      4.92 o
   7   1  13        5.08       -2.23      3.76 o
   8   1  13        0.10       -3.34      6.32 o
   9   1  13       42.65       51.22     11.35 o
  10   1  13       38.37       54.41     12.28 o
 -14   2  13       50.28       51.75     11.03 o
 -13   2  13        2.40       -4.35     10.54 o
 -12   2  13       82.91      113.62     11.79 o
 -11   2  13        3.77        2.57      5.33 o
 -10   2  13        6.63        6.51      5.29 o
  -9   2  13        0.11       -0.92      4.64 o
  -8   2  13      599.62      566.09     15.68 o
  -7   2  13      460.55      488.24     13.97 o
  -6   2  13      553.10      550.98     13.29 o
  -5   2  13      542.60      542.61     10.76 o
  -4   2  13      223.09      229.90      6.33 o
  -3   2  13       60.41       67.12      3.66 o
  -2   2  13      348.35      333.18      7.33 o
  -1   2  13       50.24       50.80      3.53 o
   0   2  13      308.55      293.38      9.05 o
   1   2  13        8.72        9.96      3.02 o
   2   2  13      960.85      917.06     16.77 o
   3   2  13      351.75      338.48      9.44 o
   4   2  13        2.22        2.29      3.63 o
   5   2  13        1.92       -2.27      3.41 o
   6   2  13      122.91      129.41      6.92 o
   7   2  13       53.63       48.55      6.24 o
   8   2  13       18.05        9.88      7.21 o
   9   2  13        1.60        4.75      7.46 o
  10   2  13       61.92       74.21     13.53 o
 -14   3  13        0.83       -8.23      8.55 o
 -13   3  13       16.31        9.59      8.57 o
 -12   3  13        0.21       15.38      8.00 o
 -11   3  13      107.88       94.27     10.86 o
 -10   3  13        2.92        4.24      5.55 o
  -9   3  13        6.49       10.82      4.49 o
  -8   3  13        9.33        9.72      4.25 o
  -7   3  13      155.05      179.86      8.46 o
  -6   3  13      109.39      110.08      6.70 o
  -5   3  13       11.09       12.39      3.14 o
  -4   3  13       82.01       89.93      4.94 o
  -3   3  13      218.03      187.83      5.67 o
  -2   3  13      829.97      803.50     12.71 o
  -1   3  13       72.88       69.64      3.90 o
   0   3  13       60.65       56.97      4.05 o
   1   3  13      252.84      224.64     10.78 o
   2   3  13        6.69        4.07      3.11 o
   3   3  13       29.65       31.62      4.29 o
   4   3  13      350.04      345.97     10.60 o
   5   3  13        1.35        0.39      3.93 o
   6   3  13        5.17        0.97      4.61 o
   7   3  13        0.61       -3.20      3.67 o
   8   3  13       35.96       40.26      8.21 o
   9   3  13       11.29       12.50      7.44 o
  10   3  13       54.49       64.35     10.85 o
 -14   4  13       12.84       12.19     10.76 o
 -13   4  13       98.16       82.94     14.17 o
 -12   4  13       25.99       31.70      8.76 o
 -11   4  13       24.71       32.73      8.22 o
 -10   4  13        1.18        7.19      6.64 o
  -9   4  13       79.59       78.98      9.36 o
  -8   4  13       82.38       54.95      5.86 o
  -7   4  13      661.13      683.40     19.66 o
  -6   4  13     1506.53     1439.24     22.85 o
  -5   4  13      162.31      152.54      6.68 o
  -4   4  13       24.26       15.44      2.56 o
  -3   4  13       58.08       56.49      3.43 o
  -2   4  13     1044.60      979.51     13.82 o
  -1   4  13       20.39       24.56      2.88 o
   0   4  13      114.04      110.54      4.78 o
   1   4  13      619.10      625.78     12.62 o
   2   4  13       90.46       82.23      4.83 o
   3   4  13      122.84       96.55      5.92 o
   4   4  13      138.90      146.56      7.88 o
   5   4  13       41.75       37.84      5.51 o
   6   4  13       74.24       80.08      7.04 o
   7   4  13        3.71       -1.74      4.05 o
   8   4  13       16.77       16.80      7.26 o
   9   4  13       76.30       71.61     16.80 o
  10   4  13       49.26       51.41     10.01 o
 -14   5  13       15.44       -6.42     10.51 o
 -13   5  13        8.60        8.11     10.43 o
 -12   5  13        9.39        4.68      9.42 o
 -11   5  13       52.41       56.67     11.88 o
 -10   5  13       70.79       69.42     33.55 o
  -9   5  13        0.63        5.75      6.70 o
  -8   5  13       60.16       55.47      6.60 o
  -7   5  13      143.37      119.28      7.09 o
  -6   5  13       12.75        7.34      2.81 o
  -5   5  13      559.40      547.10     11.39 o
  -4   5  13     1002.49      914.97     14.86 o
  -3   5  13     1025.39     1003.80     14.85 o
  -2   5  13     1855.93     1845.81     24.01 o
  -1   5  13     2833.42     2796.62     34.57 o
   0   5  13       49.14       27.44      5.07 o
   1   5  13       55.28       66.39      4.51 o
   2   5  13       11.30        6.96      3.78 o
   3   5  13      841.62      764.14     17.84 o
   4   5  13       26.06       30.30      4.84 o
   5   5  13        2.06        2.93      4.17 o
   6   5  13      105.96      103.35      7.02 o
   7   5  13      140.09      139.82      9.78 o
   8   5  13        0.65       -0.79      5.87 o
   9   5  13       18.58        8.95      7.37 o
  10   5  13        1.35       -0.36      9.00 o
 -14   6  13        1.28       -3.42     10.14 o
 -13   6  13        8.32        1.45      9.71 o
 -12   6  13       31.54       17.86     10.22 o
 -11   6  13        0.03        6.60      8.35 o
 -10   6  13       18.40       13.85      6.81 o
  -9   6  13        2.62        3.07      5.75 o
  -8   6  13      491.60      432.60     17.41 o
  -7   6  13       12.13        7.50      4.47 o
  -6   6  13      463.44      456.22     11.76 o
  -5   6  13        3.17        9.12      3.00 o
  -4   6  13      224.33      204.59      7.20 o
  -3   6  13      219.44      219.31      6.29 o
  -2   6  13       63.65       61.23      3.78 o
  -1   6  13      172.46      147.93      5.63 o
   0   6  13        8.99       10.46      2.76 o
   1   6  13       22.17       23.73      3.41 o
   2   6  13      298.94      286.07      8.52 o
   3   6  13       63.93       61.26      4.59 o
   4   6  13        1.09        2.41      3.83 o
   5   6  13       49.64       51.38      5.70 o
   6   6  13        0.87        4.18      4.28 o
   7   6  13        9.20        6.08      4.99 o
   8   6  13      160.02      168.30     10.29 o
   9   6  13        7.46        4.06      6.06 o
 -13   7  13        3.81       -1.14      9.95 o
 -12   7  13        2.34        0.52      9.16 o
 -11   7  13       26.57       31.37     10.23 o
 -10   7  13        6.24        2.88      6.33 o
  -9   7  13       69.46       48.60     13.70 o
  -8   7  13       30.18       23.87      6.33 o
  -7   7  13      157.22      137.43      9.68 o
  -6   7  13       48.36       47.98      6.62 o
  -5   7  13       97.02       95.23      5.05 o
  -4   7  13      169.26      194.05      6.94 o
  -3   7  13        6.62       12.70      2.78 o
  -2   7  13      643.20      632.07     11.20 o
  -1   7  13       11.82        5.44      2.63 o
   0   7  13      131.64      111.76      5.09 o
   1   7  13       27.56       24.36      3.11 o
   2   7  13       54.25       59.45      4.07 o
   3   7  13       20.86       19.69      2.93 o
   4   7  13        0.09       -3.13      3.13 o
   5   7  13       61.69       67.64      6.99 o
   6   7  13       68.64       68.46      5.10 o
   7   7  13       28.97       28.81      4.83 o
   8   7  13        4.05       -0.11      7.64 o
   9   7  13       11.51       15.77      8.76 o
 -13   8  13       31.04       49.23     12.24 o
 -12   8  13       14.66       13.67     15.78 o
 -11   8  13       21.54       28.37      9.87 o
 -10   8  13       14.31        6.07      7.67 o
  -9   8  13        4.10        4.02      5.78 o
  -8   8  13       61.44       40.76      7.23 o
  -7   8  13      185.14      183.41     11.06 o
  -6   8  13        0.00        4.19      4.64 o
  -5   8  13      120.84      112.25      6.91 o
  -4   8  13      101.17      100.92      5.54 o
  -3   8  13      418.27      404.44      9.16 o
  -2   8  13      252.81      250.05      6.90 o
  -1   8  13      389.17      404.53      8.63 o
   0   8  13       56.37       47.43      5.57 o
   1   8  13       47.42       44.24      5.54 o
   2   8  13       20.04       18.81      4.98 o
   3   8  13       71.08       58.95      6.75 o
   4   8  13        4.15        9.50      5.22 o
   5   8  13       37.09       40.89      6.26 o
   6   8  13       97.70       98.65     10.83 o
   7   8  13       59.55       52.67      9.30 o
   8   8  13        0.02        4.48      8.85 o
   9   8  13       72.59       84.47     24.07 o
 -12   9  13        3.25        9.77      9.34 o
 -11   9  13       72.63       81.30     11.95 o
 -10   9  13        2.66       -3.57      5.89 o
  -9   9  13       53.00       47.74      7.83 o
  -8   9  13        0.06       -1.69      5.26 o
  -7   9  13        1.15        1.05      5.11 o
  -6   9  13        5.31        0.17      5.71 o
  -5   9  13       64.56       50.50      5.47 o
  -4   9  13      309.54      280.46      9.78 o
  -3   9  13        3.23        4.21      2.95 o
  -2   9  13       33.96       27.03      5.02 o
  -1   9  13        2.36       -0.18      3.58 o
   0   9  13        0.03       -3.92      3.92 o
   1   9  13       40.56       45.16      6.35 o
   2   9  13      116.02      106.20      8.68 o
   3   9  13        0.13       -4.45      4.45 o
   4   9  13       72.74       86.39      7.84 o
   5   9  13       61.15       74.41      8.92 o
   6   9  13       54.01       48.47     11.01 o
   7   9  13       50.59       51.78     13.91 o
   8   9  13        0.00       11.26     13.17 o
 -12  10  13       22.52       32.54     14.65 o
 -11  10  13        3.85        6.48      8.58 o
 -10  10  13        1.16       -0.72      6.37 o
  -9  10  13       25.75       23.51      6.58 o
  -8  10  13       19.77       21.46      6.32 o
  -7  10  13        0.24       -1.66      4.88 o
  -6  10  13      270.06      279.63     13.13 o
  -5  10  13       54.83       69.63      5.84 o
  -4  10  13       28.72       43.17      3.84 o
  -3  10  13       28.90       26.33      5.74 o
  -2  10  13       77.13       85.21      7.61 o
  -1  10  13       81.13       74.10      9.52 o
   0  10  13        0.97        5.10      4.50 o
   1  10  13        6.86        5.72      5.34 o
   2  10  13       28.01       18.47      5.71 o
   3  10  13      180.64      178.07     10.06 o
   4  10  13       24.16       22.21      5.92 o
   5  10  13       11.96        3.17      6.84 o
   6  10  13       45.63       53.86     16.58 o
   7  10  13       65.84       58.66     14.08 o
 -11  11  13        6.38       10.32      8.64 o
 -10  11  13      100.84       98.26      9.78 o
  -9  11  13        5.12        5.01      5.75 o
  -8  11  13        4.44        3.78      5.26 o
  -7  11  13        0.65        0.66      4.92 o
  -6  11  13      291.36      300.62     12.51 o
  -5  11  13        5.70        5.87      3.91 o
  -4  11  13      131.27      131.86      8.88 o
  -3  11  13       83.38       68.32      7.28 o
  -2  11  13       63.87       75.47     10.51 o
  -1  11  13      105.25      136.61     16.43 o
   0  11  13      248.98      268.09     12.47 o
   1  11  13        6.73        2.30      5.46 o
   2  11  13       16.26        6.84      5.51 o
   3  11  13        3.62        2.17      5.54 o
   4  11  13       13.43       13.60      6.90 o
   5  11  13        0.11       -0.36      9.08 o
   6  11  13       13.29       27.28      8.52 o
   7  11  13        6.30        8.55     22.25 o
 -10  12  13        8.13        6.50      6.19 o
  -9  12  13        4.09        3.58      5.67 o
  -8  12  13       15.69       10.75      5.44 o
  -7  12  13        2.57        1.93      5.03 o
  -6  12  13        7.15        9.16      3.85 o
  -5  12  13       68.44       82.57      9.60 o
  -4  12  13        0.70       -0.21      4.93 o
  -3  12  13       35.17       41.86      6.41 o
  -2  12  13       41.54       40.18     10.57 o
  -1  12  13       40.51       55.40      6.85 o
   0  12  13        0.16        4.07      4.95 o
   1  12  13      162.05      179.62     13.86 o
   2  12  13        8.36        8.49      7.71 o
   3  12  13        8.38       14.24      6.93 o
   4  12  13       14.14       18.76      7.24 o
   5  12  13       20.51       18.42      9.48 o
   6  12  13        0.00        6.03      8.04 o
  -9  13  13        1.23        2.24      5.15 o
  -8  13  13       19.92       24.52      5.74 o
  -7  13  13       13.08       25.29      7.31 o
  -6  13  13        1.90        6.99      9.76 o
  -5  13  13        2.23        0.06      5.77 o
  -4  13  13        0.72       -3.19      4.78 o
  -3  13  13       77.76       66.82      7.33 o
  -2  13  13       21.96       12.17      5.40 o
  -1  13  13        2.14        4.39      4.38 o
   0  13  13        6.62       15.14      4.81 o
   1  13  13        0.69        0.07      4.35 o
   2  13  13       68.32       67.97      8.70 o
   3  13  13        0.58        3.52      6.00 o
   4  13  13       19.17       22.13      7.26 o
   5  13  13       15.76       12.69      9.88 o
  -8  14  13        4.40       -5.90      9.99 o
  -7  14  13       20.84       18.01      7.55 o
  -6  14  13       96.57      102.75     17.09 o
  -5  14  13        0.37       -3.25      5.58 o
  -4  14  13        8.15        8.90      6.17 o
  -3  14  13       17.97       29.72      5.23 o
  -2  14  13       32.13       31.41      5.42 o
  -1  14  13       11.56        3.72      4.54 o
   0  14  13       11.86       12.66      5.38 o
   1  14  13       42.78       54.71      6.81 o
   2  14  13       61.88       75.14      8.80 o
   3  14  13        2.41        8.33     10.62 o
   4  14  13       36.22       42.16      8.31 o
  -6  15  13        6.36       16.69     11.01 o
  -5  15  13        2.78       11.58     10.67 o
  -4  15  13        1.58        3.14      5.77 o
  -3  15  13       71.64       91.24      7.75 o
  -2  15  13       37.55       46.84      6.57 o
  -1  15  13        0.04       -4.61      5.74 o
   0  15  13        7.83        3.77      4.92 o
   1  15  13        0.74        2.93      8.34 o
   2  15  13        2.50        1.90      4.93 o
  -3  16  13        4.38       12.49     10.56 o
  -2  16  13       12.59       16.39      5.21 o
  -1  16  13       10.61        8.97      8.86 o
   0  16  13        0.15        4.09      9.42 o
 -14   0  14        7.47       16.69     16.80 o
 -12   0  14      173.48      201.29     17.87 o
 -10   0  14        1.43       13.74      9.31 o
  -8   0  14        0.40       -5.77      6.20 o
  -6   0  14     1978.35     2108.74     49.86 o
  -4   0  14        1.27        5.36      3.72 o
  -2   0  14       10.63       11.11      4.16 o
   0   0  14        0.37        2.08      4.47 o
   2   0  14        4.61        3.68      5.00 o
   4   0  14        9.59       19.84      5.17 o
   6   0  14       73.26       69.00      8.79 o
   8   0  14      119.65      133.07     20.78 o
  10   0  14      156.27      180.76     24.98 o
 -14   1  14       15.81       10.24      9.90 o
 -13   1  14       41.61       40.73     10.51 o
 -12   1  14       82.25       92.40      9.98 o
 -11   1  14       68.75       71.84      8.54 o
 -10   1  14      228.20      233.29     12.41 o
  -9   1  14       71.60       91.63      8.46 o
  -8   1  14       61.23       47.79      6.05 o
  -7   1  14     1078.53     1017.35     22.57 o
  -6   1  14      214.31      227.61      7.93 o
  -5   1  14       30.37       26.31      3.50 o
  -4   1  14      405.37      385.38      8.91 o
  -3   1  14     1374.56     1325.22     20.03 o
  -2   1  14      139.09      139.61      5.54 o
  -1   1  14      159.09      140.34      5.76 o
   0   1  14       27.80       51.94      4.65 o
   1   1  14     2353.68     2252.99     36.51 o
   2   1  14       41.45       46.04      5.89 o
   3   1  14        4.81        9.81      3.38 o
   4   1  14       42.33       48.48      5.10 o
   5   1  14       15.16        8.59      4.94 o
   6   1  14        1.67       -3.72      3.72 o
   7   1  14       55.08       45.62      7.18 o
   8   1  14       25.75       17.64      7.92 o
   9   1  14        4.03        9.85      9.79 o
  10   1  14       17.79       32.26     11.98 o
 -14   2  14        0.19        0.43      9.11 o
 -13   2  14      151.78      187.90     15.39 o
 -12   2  14       38.13       46.14     10.11 o
 -11   2  14        2.51       -1.78      5.74 o
 -10   2  14        1.10        8.94      5.68 o
  -9   2  14      105.37      101.76      8.76 o
  -8   2  14        3.35        3.98      4.35 o
  -7   2  14      238.13      272.12     10.62 o
  -6   2  14        8.71       10.18      3.56 o
  -5   2  14      182.86      187.67      6.37 o
  -4   2  14       76.21       73.16      4.30 o
  -3   2  14     1077.20     1026.77     16.54 o
  -2   2  14      371.67      344.02      8.29 o
  -1   2  14      388.33      394.74      9.57 o
   0   2  14      840.72      818.95     16.71 o
   1   2  14        0.64        3.81      3.06 o
   2   2  14      225.52      196.76      7.96 o
   3   2  14      684.97      705.09     15.89 o
   4   2  14        8.58        5.61      3.87 o
   5   2  14      172.16      172.11      8.19 o
   6   2  14       36.75       20.01      5.23 o
   7   2  14       43.91       54.09      7.40 o
   8   2  14       31.88       30.78      8.32 o
   9   2  14      246.11      281.51     19.84 o
  10   2  14       26.25       22.77     11.17 o
 -14   3  14       14.26       13.38      9.86 o
 -13   3  14        2.07        2.80      8.56 o
 -12   3  14        2.96        6.56      7.91 o
 -11   3  14       16.40       32.50      8.53 o
 -10   3  14       71.17       71.53      8.22 o
  -9   3  14        2.10        0.32      4.42 o
  -8   3  14       45.43       49.21      6.10 o
  -7   3  14      162.31      153.53      8.15 o
  -6   3  14       41.16       35.97      4.66 o
  -5   3  14       59.54       56.60      4.20 o
  -4   3  14      133.72      130.44      5.31 o
  -3   3  14     1122.14     1080.70     17.16 o
  -2   3  14        2.15       -0.68      2.45 o
  -1   3  14       11.05        5.37      2.66 o
   0   3  14      137.57      117.84      5.54 o
   1   3  14      442.32      420.40     10.35 o
   2   3  14       42.78       42.00      4.62 o
   3   3  14      198.44      188.57      8.00 o
   4   3  14       55.06       54.80      5.77 o
   5   3  14      238.29      252.17     12.27 o
   6   3  14       36.78       24.39      4.89 o
   7   3  14      333.49      369.62     14.79 o
   8   3  14       12.59       16.84      7.44 o
   9   3  14       47.19       65.50     11.77 o
 -14   4  14        1.03       -1.30     10.75 o
 -13   4  14        4.73       -2.38     10.19 o
 -12   4  14       25.34       31.64     10.90 o
 -11   4  14       27.94       24.66      9.79 o
 -10   4  14       19.45       11.37      6.90 o
  -9   4  14       38.36       28.83      5.79 o
  -8   4  14       27.41       27.73      5.28 o
  -7   4  14      693.12      701.76     15.98 o
  -6   4  14      189.35      196.03      8.58 o
  -5   4  14      649.81      646.30     13.06 o
  -4   4  14      512.45      525.42     10.58 o
  -3   4  14      589.34      570.09     10.44 o
  -2   4  14        4.03       -1.34      2.44 o
  -1   4  14      136.32      137.93      5.31 o
   0   4  14        0.02       -0.59      2.98 o
   1   4  14      331.00      304.22      9.41 o
   2   4  14      414.23      424.70     12.55 o
   3   4  14      685.19      720.23     17.67 o
   4   4  14       39.22       21.86      4.98 o
   5   4  14       21.85       26.30      5.33 o
   6   4  14       10.89        1.86      4.78 o
   7   4  14       63.58       69.31      9.07 o
   8   4  14       42.62       52.90      9.29 o
   9   4  14      178.39      184.95     13.48 o
 -14   5  14        3.73        1.61     11.20 o
 -13   5  14        0.22        1.63     10.31 o
 -12   5  14       33.33       35.24     11.52 o
 -11   5  14       49.03       52.73     11.85 o
 -10   5  14       61.79       77.15     11.72 o
  -9   5  14       15.67       21.16      7.05 o
  -8   5  14      178.94      162.07      9.61 o
  -7   5  14       26.11       27.11      5.55 o
  -6   5  14      144.09      152.59      7.04 o
  -5   5  14      640.42      672.60     14.30 o
  -4   5  14     1676.60     1653.25     26.47 o
  -3   5  14      401.62      367.35      9.16 o
  -2   5  14       71.30       71.54      4.42 o
  -1   5  14      244.76      219.82      7.30 o
   0   5  14      245.17      231.74      7.72 o
   1   5  14       10.84       21.32      4.30 o
   2   5  14      142.46      133.52      7.29 o
   3   5  14      481.01      472.79     13.67 o
   4   5  14       65.30       51.56      5.79 o
   5   5  14       14.29        5.48      4.43 o
   6   5  14        5.87       -4.36      4.36 o
   7   5  14      174.30      169.71      9.77 o
   8   5  14        0.99        1.84      6.03 o
   9   5  14       46.19       44.20     11.92 o
 -13   6  14        4.25       -5.84      9.19 o
 -12   6  14        0.44       12.30      9.72 o
 -11   6  14       57.69       62.98     12.08 o
 -10   6  14        6.26       -5.78      7.37 o
  -9   6  14      186.37      195.66     12.51 o
  -8   6  14       28.61       28.21      6.76 o
  -7   6  14        0.87       -4.72      4.72 o
  -6   6  14       41.88       55.89      6.76 o
  -5   6  14      222.45      227.40      7.73 o
  -4   6  14      116.34      104.06      5.49 o
  -3   6  14       33.69       24.77      3.41 o
  -2   6  14        6.66        2.89      2.59 o
  -1   6  14       54.38       52.53      3.92 o
   0   6  14       20.96        8.15      2.80 o
   1   6  14      906.35      904.54     20.09 o
   2   6  14      266.36      253.67      9.46 o
   3   6  14        0.92        4.25      3.87 o
   4   6  14       31.59       30.64      5.14 o
   5   6  14        7.76        4.31      5.45 o
   6   6  14        0.02        0.99      5.00 o
   7   6  14        7.23        5.26      5.27 o
   8   6  14       19.01       19.04      6.66 o
   9   6  14        4.58        9.97      7.34 o
 -13   7  14        7.72        1.17     12.66 o
 -12   7  14       35.90       25.36     10.57 o
 -11   7  14       52.46       85.82     12.48 o
 -10   7  14        0.60       -0.18      6.09 o
  -9   7  14       25.33       25.08      6.96 o
  -8   7  14       91.08       80.53      8.88 o
  -7   7  14        0.21        4.03      5.06 o
  -6   7  14        5.83       -0.54      4.20 o
  -5   7  14       12.13        8.20      3.13 o
  -4   7  14       62.35       73.57      4.88 o
  -3   7  14      178.35      185.72      6.46 o
  -2   7  14      156.26      153.28      5.52 o
  -1   7  14       80.79       84.57      4.58 o
   0   7  14        4.79        1.12      2.75 o
   1   7  14        0.93        1.77      2.69 o
   2   7  14       58.28       58.39      4.16 o
   3   7  14      278.31      249.77      7.72 o
   4   7  14      682.58      701.86     14.67 o
   5   7  14        3.10       -3.81      3.81 o
   6   7  14        4.62        1.31      4.06 o
   7   7  14       10.76        6.91      4.27 o
   8   7  14       57.92       72.94     11.05 o
 -13   8  14       22.62       17.43     15.95 o
 -12   8  14       26.55       25.49     15.16 o
 -11   8  14       11.51       17.03      9.41 o
 -10   8  14        5.64        4.63      6.62 o
  -9   8  14       20.55       34.44      7.40 o
  -8   8  14       13.81        7.06      5.69 o
  -7   8  14       24.79       16.64      6.03 o
  -6   8  14       23.89       23.52      7.44 o
  -5   8  14      161.54      163.51      8.41 o
  -4   8  14      437.47      434.42     11.68 o
  -3   8  14      181.35      196.18      7.07 o
  -2   8  14      223.66      227.56      7.03 o
  -1   8  14      114.76      101.41      4.53 o
   0   8  14       53.52       51.45      3.95 o
   1   8  14        3.55       -1.27      4.02 o
   2   8  14      122.47      119.00      8.25 o
   3   8  14       47.59       44.74      7.54 o
   4   8  14       51.84       54.97      7.47 o
   5   8  14       38.94       33.64      7.13 o
   6   8  14      181.91      186.30     12.06 o
   7   8  14       31.28       43.96     10.72 o
   8   8  14       86.77       85.46     13.68 o
 -12   9  14        6.85       13.46     10.26 o
 -11   9  14        1.65        1.20      8.32 o
 -10   9  14        1.44        1.53      6.39 o
  -9   9  14        0.11        1.43      5.81 o
  -8   9  14      102.23       76.50      8.44 o
  -7   9  14        0.67        1.70      5.12 o
  -6   9  14      125.79      119.14      8.83 o
  -5   9  14      271.51      263.40     10.59 o
  -4   9  14       24.62       22.63      4.65 o
  -3   9  14        6.36        4.18      2.85 o
  -2   9  14       27.12       15.29      5.59 o
  -1   9  14       25.42       28.70      5.00 o
   0   9  14        3.40       -0.31      4.66 o
   1   9  14       45.46       47.28      6.81 o
   2   9  14       67.07       70.46     12.61 o
   3   9  14       66.46       60.52      9.31 o
   4   9  14       28.54       19.16      6.15 o
   5   9  14        0.08       -2.22      6.15 o
   6   9  14        9.02        2.55      8.15 o
   7   9  14       11.64       19.83     11.41 o
 -11  10  14       35.90       40.98     10.46 o
 -10  10  14       19.40       27.40      7.66 o
  -9  10  14        7.43       -1.72      5.52 o
  -8  10  14        0.46        2.73      5.57 o
  -7  10  14       27.01       16.14      6.06 o
  -6  10  14       80.18       79.71      7.72 o
  -5  10  14       70.79       91.34      6.59 o
  -4  10  14        0.13       -1.35      3.05 o
  -3  10  14       10.90       -1.72      4.79 o
  -2  10  14       16.32        4.73      5.42 o
  -1  10  14      143.50      142.24      8.78 o
   0  10  14       50.97       53.84      7.20 o
   1  10  14       57.73       59.10      7.37 o
   2  10  14        7.08       12.68      7.02 o
   3  10  14       46.93       43.56      6.81 o
   4  10  14       40.29       52.22      8.08 o
   5  10  14        6.33        0.39      7.67 o
   6  10  14       10.61       -5.23      7.88 o
   7  10  14        6.19       15.23      8.94 o
 -11  11  14       42.36       42.37     10.67 o
 -10  11  14        1.90        6.73      6.51 o
  -9  11  14       63.63       71.88      8.69 o
  -8  11  14       12.12       23.16      6.41 o
  -7  11  14       99.88      103.79      8.79 o
  -6  11  14        0.55       -0.70      4.74 o
  -5  11  14        9.25       11.45      4.00 o
  -4  11  14      123.47      146.35     15.36 o
  -3  11  14       12.92        3.32      5.24 o
  -2  11  14       19.39       20.77      6.23 o
  -1  11  14       53.92       51.02      6.97 o
   0  11  14        7.28        7.59      5.44 o
   1  11  14        0.12       -5.08      5.08 o
   2  11  14       15.68       20.60      7.89 o
   3  11  14        0.66       -3.75      5.83 o
   4  11  14       12.91       20.04      6.70 o
   5  11  14        0.02       -7.38      7.38 o
   6  11  14        0.27        1.77      7.50 o
 -10  12  14        1.06        5.23      6.77 o
  -9  12  14       30.52       28.33      7.09 o
  -8  12  14        3.88        3.29      5.40 o
  -7  12  14        7.90        4.57      5.01 o
  -6  12  14       49.76       70.02     24.92 o
  -5  12  14       38.39       49.38     13.23 o
  -4  12  14       33.80       53.42      7.08 o
  -3  12  14        2.32       -0.19      5.01 o
  -2  12  14       71.83       82.86     11.10 o
  -1  12  14       21.22       15.87      6.06 o
   0  12  14        3.54       -3.70      5.71 o
   1  12  14       12.16       10.89      5.67 o
   2  12  14       86.81       79.12      8.60 o
   3  12  14        0.15       -5.16      5.16 o
   4  12  14       29.00       24.11      8.69 o
   5  12  14        0.52       -5.14      6.83 o
  -9  13  14        2.87        3.25      6.97 o
  -8  13  14        1.47       -1.81      5.03 o
  -7  13  14        0.14       11.59      7.26 o
  -6  13  14       12.37       15.67      7.70 o
  -5  13  14       18.53       25.42      7.81 o
  -4  13  14        0.06        2.64      5.55 o
  -3  13  14       23.28       36.64      6.66 o
  -2  13  14       34.97       31.62      9.83 o
  -1  13  14       11.62        9.12      5.55 o
   0  13  14        0.47        0.39      5.14 o
   1  13  14       84.68       99.59      9.21 o
   2  13  14        3.71       -0.87      6.05 o
   3  13  14        1.69        4.54      6.31 o
   4  13  14       35.13       31.92      8.59 o
  -8  14  14        1.11        0.23      6.93 o
  -7  14  14        8.76       18.81      8.69 o
  -6  14  14        7.57       19.65      7.78 o
  -5  14  14       11.01       17.24      9.88 o
  -4  14  14        1.11        5.09      6.62 o
  -3  14  14        2.90        9.46      5.66 o
  -2  14  14        4.74        5.10      4.87 o
  -1  14  14        0.02       -4.47      4.47 o
   0  14  14       13.04        8.64      5.71 o
   1  14  14       31.69       32.78      6.41 o
   2  14  14        0.14       -3.56      5.76 o
   3  14  14       12.68       22.58      7.35 o
  -6  15  14        4.25       -0.79      5.56 o
  -5  15  14        0.25        2.04      5.70 o
  -4  15  14       83.74       91.05      9.76 o
  -3  15  14       14.80       12.65      5.61 o
  -2  15  14        0.06        1.53      5.04 o
  -1  15  14        1.08       -4.94      4.94 o
   0  15  14        6.18        7.47      5.41 o
   1  15  14       23.34       20.90     23.05 o
 -13   0  15       11.27       15.02     11.35 o
 -11   0  15        0.36        2.13     14.76 o
  -9   0  15      533.47      629.35     28.18 o
  -7   0  15        3.38       15.43      6.26 o
  -5   0  15       10.21       20.25      5.24 o
  -3   0  15      230.49      214.64     10.42 o
  -1   0  15      351.93      329.17     11.93 o
   1   0  15      161.41      154.17     11.50 o
   3   0  15       66.41       77.42      8.25 o
   5   0  15       57.99       52.62      9.27 o
   7   0  15      155.51      173.72     21.57 o
   9   0  15       41.02       33.15     16.80 o
 -14   1  15        8.74       13.98      9.95 o
 -13   1  15       37.89       56.59     11.28 o
 -12   1  15       39.34       47.41      9.70 o
 -11   1  15        1.41       -5.55      6.70 o
 -10   1  15      225.92      237.72     17.50 o
  -9   1  15      219.56      260.70     12.89 o
  -8   1  15       50.52       51.01      7.22 o
  -7   1  15      484.09      502.21     14.97 o
  -6   1  15     1486.04     1421.08     23.99 o
  -5   1  15      422.94      440.77     10.22 o
  -4   1  15      269.89      247.54      7.43 o
  -3   1  15      222.49      218.90      6.96 o
  -2   1  15     1161.60     1115.56     17.98 o
  -1   1  15       28.44       29.75      3.94 o
   0   1  15        0.92        7.85      3.63 o
   1   1  15        7.30       24.24      4.23 o
   2   1  15       20.11       15.96      3.90 o
   3   1  15       59.47       49.18      5.14 o
   4   1  15       60.14       66.10      6.47 o
   5   1  15       11.67        8.92      4.31 o
   6   1  15        4.51        2.20      4.62 o
   7   1  15       92.45      105.59     10.94 o
   8   1  15        0.70       -3.02      8.62 o
   9   1  15       35.54       39.47     12.83 o
 -14   2  15       12.72       15.20     10.03 o
 -13   2  15        8.05       19.06      9.63 o
 -12   2  15       72.43       78.60     11.36 o
 -11   2  15        2.96       16.80      6.44 o
 -10   2  15       45.57       49.78      8.34 o
  -9   2  15       15.06       18.36      6.15 o
  -8   2  15        1.59       -2.74      4.42 o
  -7   2  15        6.56       16.32      4.92 o
  -6   2  15       69.08       73.39      5.65 o
  -5   2  15      447.93      431.84     10.11 o
  -4   2  15     1291.50     1284.52     20.13 o
  -3   2  15      210.39      213.96      9.67 o
  -2   2  15       42.19       41.09      3.89 o
  -1   2  15      252.55      231.82      7.70 o
   0   2  15      367.88      376.19     10.74 o
   1   2  15       60.28       46.28      4.53 o
   2   2  15      439.56      443.19     15.13 o
   3   2  15        9.29       -0.55      3.56 o
   4   2  15       15.84       26.70      4.91 o
   5   2  15       75.90       64.47      6.91 o
   6   2  15      169.18      192.06     10.09 o
   7   2  15       29.87       25.79      7.95 o
   8   2  15        0.06       -5.21      6.93 o
   9   2  15        4.84       -9.07      9.07 o
 -14   3  15        1.93       -7.54     12.43 o
 -13   3  15       54.78       73.33     20.83 o
 -12   3  15        0.29        0.78      7.90 o
 -11   3  15        0.59       -4.24      6.96 o
 -10   3  15        4.04       14.02      6.20 o
  -9   3  15        8.30        5.24      5.57 o
  -8   3  15      100.77      109.52      7.90 o
  -7   3  15       32.51       29.78      5.42 o
  -6   3  15        0.92        2.33      3.81 o
  -5   3  15      253.67      281.39      8.74 o
  -4   3  15      957.90      952.16     17.26 o
  -3   3  15        0.52       -2.74      2.74 o
  -2   3  15     1116.25     1115.65     17.93 o
  -1   3  15      296.48      263.55      7.64 o
   0   3  15      374.55      357.24     11.58 o
   1   3  15       94.47      100.27      6.03 o
   2   3  15       87.13       82.18      5.86 o
   3   3  15      346.09      347.58     12.00 o
   4   3  15      547.25      537.20     15.59 o
   5   3  15        4.89        6.54      5.01 o
   6   3  15        6.58        0.31      5.29 o
   7   3  15       60.22       69.93     11.48 o
   8   3  15       33.37       25.66     10.65 o
   9   3  15        3.65        1.67      9.52 o
 -14   4  15        0.34       -3.08     10.40 o
 -13   4  15       63.61       60.04     13.38 o
 -12   4  15       34.66       29.69     11.20 o
 -11   4  15      114.17      113.38     14.27 o
 -10   4  15       94.58       82.98     17.94 o
  -9   4  15      102.51       86.64      8.14 o
  -8   4  15       49.00       45.32      5.98 o
  -7   4  15        3.90        0.93      5.51 o
  -6   4  15     1789.16     1782.06     27.87 o
  -5   4  15      340.21      353.82      8.80 o
  -4   4  15       62.95       67.00      6.25 o
  -3   4  15       50.32       44.78      3.83 o
  -2   4  15        3.05        1.88      2.93 o
  -1   4  15      331.59      333.16      9.65 o
   0   4  15       65.36       64.60      4.96 o
   1   4  15       49.87       61.22      5.70 o
   2   4  15      240.73      266.71     10.23 o
   3   4  15      300.81      283.93     10.96 o
   4   4  15        8.57       12.57      4.96 o
   5   4  15       49.60       37.31      5.88 o
   6   4  15       74.09       75.47      8.43 o
   7   4  15       44.66       61.47      9.07 o
   8   4  15       12.63        5.94      7.60 o
   9   4  15       75.94       89.28     20.49 o
 -13   5  15        3.64       -9.54      9.54 o
 -12   5  15        1.26       -1.50     11.01 o
 -11   5  15      167.06      193.32     20.49 o
 -10   5  15      189.49      207.72     18.11 o
  -9   5  15       37.28       48.49      8.20 o
  -8   5  15       84.63       81.85     10.31 o
  -7   5  15      302.91      295.18     12.54 o
  -6   5  15      111.24      108.81      5.90 o
  -5   5  15      170.52      134.32      6.38 o
  -4   5  15       22.57       28.97      3.81 o
  -3   5  15      169.68      172.21      6.46 o
  -2   5  15       34.28       27.47      3.62 o
  -1   5  15       90.48       97.64      5.52 o
   0   5  15      256.04      225.28      8.06 o
   1   5  15      142.77      134.48      7.34 o
   2   5  15        3.27        5.98      4.19 o
   3   5  15       54.01       58.07      5.96 o
   4   5  15        0.07       -2.16      4.18 o
   5   5  15      130.85      124.00     10.48 o
   6   5  15       57.03       56.52      7.73 o
   7   5  15        0.27       -3.21      5.44 o
   8   5  15       52.38       51.35      9.11 o
 -13   6  15        7.32       22.00     11.54 o
 -12   6  15       28.02       13.98     13.17 o
 -11   6  15        0.53        9.93      9.31 o
 -10   6  15       19.63        6.09     11.92 o
  -9   6  15        0.00       -3.42      5.73 o
  -8   6  15       33.36       30.23      7.13 o
  -7   6  15        5.10        5.30      5.58 o
  -6   6  15       52.26       55.25      6.25 o
  -5   6  15        5.64        1.49      4.06 o
  -4   6  15       80.03       72.99      4.66 o
  -3   6  15       95.04       75.96      4.71 o
  -2   6  15       23.22       19.47      3.47 o
  -1   6  15       28.23       32.31      3.85 o
   0   6  15      173.34      185.36      8.20 o
   1   6  15       11.18        7.35      3.96 o
   2   6  15       18.37       14.32      4.28 o
   3   6  15        0.01       -2.60      3.92 o
   4   6  15      375.00      345.09     12.07 o
   5   6  15       15.87       13.38      5.65 o
   6   6  15        0.03       -4.75      4.75 o
   7   6  15       57.83       47.65      6.79 o
   8   6  15        0.93       -5.64      5.64 o
 -13   7  15        6.57       11.07     10.84 o
 -12   7  15       15.69       19.05     10.62 o
 -11   7  15        4.64        9.49     15.33 o
 -10   7  15       12.21       22.66     10.56 o
  -9   7  15       88.54       97.07     11.78 o
  -8   7  15        5.51       -4.01      5.34 o
  -7   7  15       20.19       17.37      6.11 o
  -6   7  15       38.23       34.89      8.10 o
  -5   7  15       31.64       34.02      5.44 o
  -4   7  15      187.02      192.09      7.44 o
  -3   7  15      199.86      218.25      8.50 o
  -2   7  15       70.77       61.29      4.92 o
  -1   7  15      342.90      336.02     13.08 o
   0   7  15      227.33      200.85      8.19 o
   1   7  15      280.93      291.47      8.96 o
   2   7  15        8.25        5.08      3.22 o
   3   7  15      222.43      242.36      9.43 o
   4   7  15       56.53       55.95      6.05 o
   5   7  15      126.49      163.34      9.09 o
   6   7  15        7.75        1.81      4.47 o
   7   7  15       47.48       59.72      9.30 o
   8   7  15       60.02       47.32     10.56 o
 -12   8  15        5.27       -4.60      9.26 o
 -11   8  15       39.56       46.04     11.32 o
 -10   8  15        4.31       -0.98      6.40 o
  -9   8  15        0.58        0.92      6.37 o
  -8   8  15        2.50        2.31      5.85 o
  -7   8  15        6.47       -0.75      5.15 o
  -6   8  15       60.34       66.07      6.63 o
  -5   8  15      232.01      235.04     10.50 o
  -4   8  15       68.42       67.53      6.26 o
  -3   8  15       88.79       90.05      5.93 o
  -2   8  15        9.69       13.77      3.40 o
  -1   8  15      244.42      267.13      7.46 o
   0   8  15        5.76        8.94      2.70 o
   1   8  15       15.72       13.58      5.14 o
   2   8  15       20.19       10.00      5.28 o
   3   8  15      307.92      322.31     14.21 o
   4   8  15       61.66       57.77      7.76 o
   5   8  15       84.81       94.76     14.98 o
   6   8  15       30.18       27.55     11.33 o
   7   8  15        4.88        6.55      9.71 o
 -12   9  15       19.08       14.14     10.96 o
 -11   9  15        0.66        7.02      8.64 o
 -10   9  15        0.29       -5.26      6.17 o
  -9   9  15       34.44       38.70      7.91 o
  -8   9  15       23.67       19.38      6.88 o
  -7   9  15        1.04       -2.98      5.40 o
  -6   9  15       65.66       52.57      7.39 o
  -5   9  15      157.90      157.42     16.49 o
  -4   9  15      125.09      119.61      8.52 o
  -3   9  15       67.74       69.98      5.78 o
  -2   9  15        4.46        0.04      2.94 o
  -1   9  15        0.01        1.42      4.19 o
   0   9  15        1.72       -3.26      6.75 o
   1   9  15       89.23       80.88      8.47 o
   2   9  15       48.07       34.91      7.15 o
   3   9  15       17.13       15.79      6.51 o
   4   9  15       22.55       24.91      7.29 o
   5   9  15       25.23       21.99      8.00 o
   6   9  15        2.90       13.74      8.93 o
   7   9  15       79.38      109.12     25.77 o
 -11  10  15       13.62        1.70     10.56 o
 -10  10  15        3.93       -6.52      6.53 o
  -9  10  15        0.28       -0.13      6.75 o
  -8  10  15        7.29        4.66      6.01 o
  -7  10  15       10.52       13.52      6.03 o
  -6  10  15       18.35       24.96      7.09 o
  -5  10  15        0.04        1.79      4.20 o
  -4  10  15      224.12      226.57      9.22 o
  -3  10  15        3.10       -3.38      4.89 o
  -2  10  15      243.20      242.72     12.44 o
  -1  10  15       80.46       74.30      6.98 o
   0  10  15        3.37       -4.59      4.59 o
   1  10  15        0.31        0.12      8.16 o
   2  10  15        9.96       10.69      5.92 o
   3  10  15       14.39       19.89      7.77 o
   4  10  15       30.47       45.42      8.30 o
   5  10  15        1.94       -1.97      6.72 o
   6  10  15        0.75       -7.74      7.74 o
 -10  11  15       27.87       30.74      8.11 o
  -9  11  15        0.58       -4.03      5.99 o
  -8  11  15        5.30        2.95      6.25 o
  -7  11  15       64.77       80.10      8.11 o
  -6  11  15       26.79       39.28      6.24 o
  -5  11  15       18.25       15.16      4.25 o
  -4  11  15       62.45       67.13      8.24 o
  -3  11  15        0.21       -5.76      6.47 o
  -2  11  15        0.83        1.65      5.04 o
  -1  11  15       13.38       17.88      9.76 o
   0  11  15       53.41       49.94      7.15 o
   1  11  15        1.18       -0.45      6.15 o
   2  11  15        7.75       -0.90      6.21 o
   3  11  15        0.54       -1.98      5.82 o
   4  11  15        2.24       -5.77      5.77 o
   5  11  15        0.26       -6.95      6.95 o
  -9  12  15       23.01       34.58      7.29 o
  -8  12  15       13.06        7.79      5.82 o
  -7  12  15       17.78       20.82      5.99 o
  -6  12  15        2.40       13.55      7.82 o
  -5  12  15       69.49       75.82     10.60 o
  -4  12  15       26.69       35.39      6.76 o
  -3  12  15        4.02        2.10      5.47 o
  -2  12  15        1.10        2.49      5.69 o
  -1  12  15       29.50       32.71      8.96 o
   0  12  15        4.04        4.92      7.47 o
   1  12  15        2.19       -2.81      8.52 o
   2  12  15        5.95        1.60      5.71 o
   3  12  15       25.36       29.31      7.23 o
   4  12  15        7.08       -1.02      7.14 o
  -8  13  15        6.70        4.28      5.24 o
  -7  13  15        0.14        1.69      7.27 o
  -6  13  15       82.21       82.46     10.82 o
  -5  13  15        9.11        2.63     12.38 o
  -4  13  15       16.48       10.28      6.09 o
  -3  13  15       80.88       75.38      8.30 o
  -2  13  15       96.38      107.51     15.52 o
  -1  13  15        6.76       -5.25      5.33 o
   0  13  15       53.03       50.48      6.76 o
   1  13  15       16.29        6.28      5.36 o
   2  13  15        2.88        0.54      5.67 o
   3  13  15        0.73        1.65      6.70 o
  -7  14  15        1.59       -6.59      8.74 o
  -6  14  15        2.57        8.48      7.31 o
  -5  14  15        0.27        9.47      6.90 o
  -4  14  15       73.77       83.89      8.42 o
  -3  14  15        5.41        9.79      6.06 o
  -2  14  15       26.80       38.36      9.94 o
  -1  14  15       12.96       12.36      6.87 o
   0  14  15        1.84        4.86      5.60 o
   1  14  15        0.00        2.46      4.95 o
   2  14  15       15.00        7.04     13.06 o
  -4  15  15       42.03       55.87      9.11 o
  -3  15  15        1.12        4.93      7.30 o
  -2  15  15       40.17       24.64     12.15 o
  -1  15  15       31.20       29.41     12.83 o
 -14   0  16       15.45       19.41     18.62 o
 -12   0  16      287.21      338.48     31.51 o
 -10   0  16        0.00        0.25      9.02 o
  -8   0  16        5.68       -0.03      8.80 o
  -6   0  16      653.81      651.12     18.85 o
  -4   0  16       31.55       22.83      5.18 o
  -2   0  16     2147.56     2139.36     42.82 o
   0   0  16       59.67       39.03      6.73 o
   2   0  16       61.57       63.97      7.98 o
   4   0  16      369.22      364.37     19.14 o
   6   0  16       29.63       54.16     16.12 o
   8   0  16       62.58       46.89     16.69 o
 -14   1  16       17.87       32.19     11.34 o
 -13   1  16       70.79       80.92     12.49 o
 -12   1  16       22.09       30.28      8.72 o
 -11   1  16       42.08       57.16      8.89 o
 -10   1  16      115.87      127.53     10.21 o
  -9   1  16      560.89      586.67     19.61 o
  -8   1  16      245.01      262.72     12.98 o
  -7   1  16       55.45       60.07      6.51 o
  -6   1  16        9.74       21.51      4.33 o
  -5   1  16      587.48      595.76     12.42 o
  -4   1  16        4.64        3.92      3.12 o
  -3   1  16      425.00      374.49      9.31 o
  -2   1  16       93.86       97.31      5.19 o
  -1   1  16        0.18       -2.66      2.66 o
   0   1  16       50.91       68.52      5.45 o
   1   1  16      100.56      118.53      6.65 o
   2   1  16       25.39       32.22      4.75 o
   3   1  16      146.55      156.58      7.88 o
   4   1  16       74.31       56.96      6.54 o
   5   1  16       34.22       41.16      6.39 o
   6   1  16      297.96      305.84     16.34 o
   7   1  16       13.77       12.06      9.58 o
   8   1  16       55.66       51.37     16.35 o
 -14   2  16       15.32       13.50     10.39 o
 -13   2  16       19.66       25.22     10.37 o
 -12   2  16        1.07        4.17     10.72 o
 -11   2  16      120.31      116.25     11.08 o
 -10   2  16        1.94       -1.92      5.79 o
  -9   2  16       69.87       91.52      9.00 o
  -8   2  16      319.90      326.16     14.13 o
  -7   2  16      347.44      379.08     13.35 o
  -6   2  16       96.47       73.96      5.95 o
  -5   2  16      877.84      854.82     20.15 o
  -4   2  16        0.06       -3.09      3.10 o
  -3   2  16      160.11      152.16      6.10 o
  -2   2  16      216.17      202.65      7.18 o
  -1   2  16       73.74       72.54      4.68 o
   0   2  16       78.11       83.04      6.31 o
   1   2  16        0.59        4.58      3.68 o
   2   2  16      393.20      352.25     11.03 o
   3   2  16      335.23      334.89     12.23 o
   4   2  16      126.87      119.69      8.50 o
   5   2  16      182.31      173.56      9.65 o
   6   2  16       16.12       27.60      7.77 o
   7   2  16        0.21       -6.64      6.64 o
   8   2  16        8.35        2.40     12.03 o
 -13   3  16        2.70        3.74     10.88 o
 -12   3  16       25.72       15.60     10.82 o
 -11   3  16        0.89       -8.43     12.38 o
 -10   3  16       61.02       49.39      8.18 o
  -9   3  16       59.49       62.92      8.03 o
  -8   3  16        0.71        4.30      4.87 o
  -7   3  16      782.44      771.63     23.98 o
  -6   3  16      210.35      204.77      8.65 o
  -5   3  16       68.99       54.13      4.81 o
  -4   3  16       41.56       26.30      4.06 o
  -3   3  16      834.51      801.61     15.64 o
  -2   3  16      560.89      570.92     13.49 o
  -1   3  16        3.81        2.98      3.05 o
   0   3  16      164.01      150.25      7.91 o
   1   3  16      376.80      333.38     11.53 o
   2   3  16        0.11       -3.75      3.75 o
   3   3  16      148.81      146.73      8.51 o
   4   3  16      216.00      213.63     10.09 o
   5   3  16        2.35        5.99      6.20 o
   6   3  16       20.52       29.55      8.34 o
   7   3  16       20.07       25.19      8.20 o
   8   3  16       16.52       17.81      8.64 o
 -13   4  16       37.46       23.24     11.98 o
 -12   4  16       40.39       34.17     23.39 o
 -11   4  16        6.24       14.42      9.89 o
 -10   4  16       17.58       20.04     10.01 o
  -9   4  16        1.06       -1.30      6.38 o
  -8   4  16      109.24      118.05      9.09 o
  -7   4  16       99.91      115.19      8.76 o
  -6   4  16        5.06       12.28      3.82 o
  -5   4  16       36.88       39.88      4.13 o
  -4   4  16      180.47      180.44      6.97 o
  -3   4  16        1.19        2.31      3.05 o
  -2   4  16        3.32        5.36      3.21 o
  -1   4  16        0.69        3.38      3.15 o
   0   4  16      137.53      130.99      6.62 o
   1   4  16        7.27        3.52      4.24 o
   2   4  16       68.08       75.01      9.69 o
   3   4  16      104.45      119.54      7.98 o
   4   4  16       53.47       64.00      6.70 o
   5   4  16       92.33      101.23      8.98 o
   6   4  16       30.48       44.39      8.41 o
   7   4  16       56.13       41.98      8.83 o
   8   4  16        0.01       -3.77      7.97 o
 -13   5  16       20.28       24.74     18.85 o
 -12   5  16        0.39       -0.09      9.65 o
 -11   5  16       56.23       84.51     14.59 o
 -10   5  16       33.74       27.39     10.23 o
  -9   5  16      201.14      210.86     13.58 o
  -8   5  16        0.08        4.03      5.67 o
  -7   5  16       16.31        0.73      4.83 o
  -6   5  16       98.07      124.37      7.64 o
  -5   5  16       13.96        0.12      3.28 o
  -4   5  16        1.25       -0.19      3.05 o
  -3   5  16        4.99        8.35      3.28 o
  -2   5  16      357.83      334.55      9.22 o
  -1   5  16      114.50       93.57      5.32 o
   0   5  16        1.56        0.32      3.33 o
   1   5  16       21.20       14.48      4.57 o
   2   5  16       29.70       23.88      5.03 o
   3   5  16        2.77       -0.82      4.44 o
   4   5  16        4.86        2.50      4.78 o
   5   5  16       61.94       59.67      7.78 o
   6   5  16       53.55       44.55      7.87 o
   7   5  16        6.17        8.17      7.24 o
   8   5  16        0.94       -0.53      9.16 o
 -13   6  16       22.27       23.91     12.08 o
 -12   6  16        2.41      -11.72     14.19 o
 -11   6  16        5.59        5.45      9.63 o
 -10   6  16       21.83       32.72     10.63 o
  -9   6  16        5.35       13.05      6.86 o
  -8   6  16        9.58        6.06      6.31 o
  -7   6  16        0.14        1.25      5.47 o
  -6   6  16        0.15       -3.48      3.80 o
  -5   6  16       27.42       32.29      5.03 o
  -4   6  16        5.14        3.30      3.15 o
  -3   6  16        4.12        1.37      2.99 o
  -2   6  16       24.01       20.99      3.85 o
  -1   6  16       37.84       30.46      4.46 o
   0   6  16        0.38       -3.45      3.51 o
   1   6  16       13.84        8.60      4.21 o
   2   6  16      237.86      244.18     10.02 o
   3   6  16       75.10       78.80      6.64 o
   4   6  16       83.26       82.70      7.13 o
   5   6  16       61.95       51.10      8.57 o
   6   6  16       34.66       25.48      6.81 o
   7   6  16      145.25      151.22      9.77 o
 -12   7  16        0.60        0.17      9.87 o
 -11   7  16       48.07       64.65     12.36 o
 -10   7  16      117.18      128.80     14.82 o
  -9   7  16        4.47       -3.00      6.33 o
  -8   7  16       11.22       16.73      7.08 o
  -7   7  16      188.80      181.55     11.86 o
  -6   7  16      153.07      172.23     18.93 o
  -5   7  16        0.01        0.81      4.63 o
  -4   7  16        1.24        5.70      3.55 o
  -3   7  16      966.31      929.80     18.66 o
  -2   7  16      310.09      306.82     13.24 o
  -1   7  16        2.34        3.91      3.65 o
   0   7  16       85.64       99.07      6.57 o
   1   7  16       10.72        8.39      4.16 o
   2   7  16        1.73       -1.14      3.90 o
   3   7  16       31.70       35.77      9.11 o
   4   7  16      311.97      371.04     13.55 o
   5   7  16       79.77       81.07      7.32 o
   6   7  16       17.05       12.51      4.94 o
   7   7  16        8.89       22.62     11.01 o
 -12   8  16        1.25       -0.67      9.94 o
 -11   8  16        7.05        2.43      9.18 o
 -10   8  16       51.52       73.75     15.16 o
  -9   8  16        1.76       -0.29      6.09 o
  -8   8  16       18.10       11.42      6.75 o
  -7   8  16       12.38        8.59      6.02 o
  -6   8  16        0.40        6.45      4.79 o
  -5   8  16        2.11        2.72      4.55 o
  -4   8  16      250.69      267.83     11.21 o
  -3   8  16       33.39       40.78      5.15 o
  -2   8  16       85.20       80.14      5.90 o
  -1   8  16      153.73      124.41     11.68 o
   0   8  16      108.64      109.65      5.79 o
   1   8  16       42.96       41.79      7.36 o
   2   8  16      230.68      208.03     17.73 o
   3   8  16       26.39       25.37      7.19 o
   4   8  16        7.42        4.04      8.21 o
   5   8  16        0.52        4.54      7.56 o
   6   8  16       13.22       21.44     10.35 o
   7   8  16        0.31       -8.52     14.87 o
 -11   9  16        0.02       -0.60      9.24 o
 -10   9  16        5.38        2.84      8.94 o
  -9   9  16        3.41        1.11      6.79 o
  -8   9  16       54.34       55.19      8.32 o
  -7   9  16        7.79       19.12      6.63 o
  -6   9  16      243.65      267.12     11.56 o
  -5   9  16       20.90       16.72      5.06 o
  -4   9  16        0.74       -4.11      4.11 o
  -3   9  16        3.19        7.15      4.37 o
  -2   9  16       43.05       47.91      3.87 o
  -1   9  16       95.67       95.08      7.73 o
   0   9  16       34.39       23.18      6.52 o
   1   9  16        2.32       11.64      5.98 o
   2   9  16        0.02        3.42      5.64 o
   3   9  16        5.08        8.13      7.58 o
   4   9  16       74.53       76.92     11.67 o
   5   9  16       45.06       43.02      9.49 o
   6   9  16       72.32       81.79     11.02 o
 -11  10  16       18.37       21.33     12.38 o
 -10  10  16        4.64        0.10      6.99 o
  -9  10  16        0.21        4.14      6.61 o
  -8  10  16       23.46       29.16      7.40 o
  -7  10  16        4.81        2.96      5.96 o
  -6  10  16        2.08       -0.52      5.57 o
  -5  10  16      178.23      182.83      9.25 o
  -4  10  16        0.15       -3.86      3.86 o
  -3  10  16        1.31        1.28      5.50 o
  -2  10  16        1.23        2.23      5.58 o
  -1  10  16        1.66        7.84      4.99 o
   0  10  16        6.33       -2.24      5.62 o
   1  10  16       57.03       58.94      8.17 o
   2  10  16        1.66       -3.24      5.69 o
   3  10  16       27.60       29.71      9.59 o
   4  10  16        4.51       -6.55      6.55 o
   5  10  16       29.73       35.95     11.33 o
 -10  11  16        5.87        4.62      8.73 o
  -9  11  16       28.48       34.31      7.85 o
  -8  11  16       64.49       65.06      8.77 o
  -7  11  16       41.77       47.25      7.47 o
  -6  11  16        9.58       -0.55      5.21 o
  -5  11  16      195.16      204.44     12.45 o
  -4  11  16        4.19       11.01      6.23 o
  -3  11  16       39.86       35.51      7.24 o
  -2  11  16        0.12       -1.58      5.34 o
  -1  11  16       26.62       26.05      6.66 o
   0  11  16       38.13       39.82      7.10 o
   1  11  16        1.30        4.16      5.58 o
   2  11  16        7.46        8.79     11.24 o
   3  11  16       39.29       44.65      8.24 o
   4  11  16       14.35       13.53     11.48 o
  -9  12  16        3.55        4.76      9.03 o
  -8  12  16        2.12        0.91      5.77 o
  -7  12  16       37.61       48.74      6.86 o
  -6  12  16        1.90       -4.34      7.38 o
  -5  12  16       23.59       18.18      6.89 o
  -4  12  16       51.43       37.90      7.49 o
  -3  12  16        8.28        9.98      6.04 o
  -2  12  16        4.93        2.67      6.78 o
  -1  12  16        1.28        3.21      5.57 o
   0  12  16        7.66        1.77      5.79 o
   1  12  16        2.91        7.74      6.06 o
   2  12  16       14.52       16.51      6.92 o
   3  12  16       10.56       23.01      7.53 o
  -7  13  16       32.16       41.58     10.07 o
  -6  13  16        4.26        7.55      7.90 o
  -5  13  16        0.89       -6.34      6.34 o
  -4  13  16        5.18       11.89      6.76 o
  -3  13  16        3.26        0.74      5.83 o
  -2  13  16       44.82       40.66      9.23 o
  -1  13  16        8.94       -0.65      5.80 o
   0  13  16        0.71       -0.10      5.94 o
   1  13  16       25.43       33.44      7.08 o
   2  13  16        3.37        2.64      6.40 o
  -5  14  16       30.32       49.37      9.63 o
  -4  14  16        3.41       13.94      9.87 o
  -3  14  16        4.90        2.15      6.00 o
  -2  14  16        0.51        2.85      5.81 o
  -1  14  16        8.58       10.57      5.61 o
   0  14  16       20.88        8.33      9.19 o
 -13   0  17        8.72        6.45     11.95 o
 -11   0  17       29.98       25.64     19.58 o
  -9   0  17      191.03      164.24     15.95 o
  -7   0  17      247.18      231.99     19.13 o
  -5   0  17       27.89       18.04      5.77 o
  -3   0  17       52.44       44.54      6.17 o
  -1   0  17       21.02       36.20      5.53 o
   1   0  17      271.99      249.78     13.51 o
   3   0  17      486.30      437.52     19.00 o
   5   0  17        0.38       -4.09     11.58 o
   7   0  17       58.44       43.37     16.58 o
 -13   1  17        6.34        4.05      9.29 o
 -12   1  17      247.14      284.69     15.92 o
 -11   1  17        3.86        4.78      6.95 o
 -10   1  17        8.03       22.87      7.44 o
  -9   1  17        0.85        1.65      6.15 o
  -8   1  17      100.99       87.92     10.77 o
  -7   1  17        4.11        1.31      5.52 o
  -6   1  17      107.82      107.03      6.23 o
  -5   1  17        0.07       -3.23      3.23 o
  -4   1  17      124.49      117.40      5.78 o
  -3   1  17       64.94       59.27      4.65 o
  -2   1  17       13.22        8.25      3.26 o
  -1   1  17       48.80       59.71      4.61 o
   0   1  17      409.30      416.70     13.18 o
   1   1  17       49.23       63.75      6.44 o
   2   1  17       18.95       27.01      4.86 o
   3   1  17       85.04       79.42      7.08 o
   4   1  17        0.01       -2.26      4.72 o
   5   1  17      370.36      366.52     17.33 o
   6   1  17       77.25       66.59     12.15 o
   7   1  17        1.19       -1.11      9.34 o
   8   1  17       16.44       11.66     11.04 o
 -13   2  17       22.17       20.54     12.68 o
 -12   2  17      138.66      171.20     15.40 o
 -11   2  17       51.93       67.47      9.38 o
 -10   2  17      331.34      361.81     16.38 o
  -9   2  17       25.05       32.89      7.42 o
  -8   2  17      137.11      131.38      9.96 o
  -7   2  17      143.87      140.53      8.88 o
  -6   2  17       48.98       50.83      5.78 o
  -5   2  17        6.00        6.96      3.64 o
  -4   2  17      121.44      116.72      6.94 o
  -3   2  17      100.99      111.59      5.95 o
  -2   2  17        7.23        1.78      3.33 o
  -1   2  17       52.17       45.78      4.64 o
   0   2  17      232.20      208.48      9.46 o
   1   2  17      175.70      183.19      9.11 o
   2   2  17      236.76      216.40     10.26 o
   3   2  17      109.19      111.54      8.03 o
   4   2  17       16.74       10.78      6.78 o
   5   2  17        1.91        8.14      6.77 o
   6   2  17        0.69       -0.65      7.11 o
   7   2  17       27.67       16.36     10.03 o
   8   2  17       11.56        2.19     10.38 o
 -13   3  17      106.66      124.71     17.64 o
 -12   3  17       33.52       37.96     13.48 o
 -11   3  17        0.39       -6.20      9.08 o
 -10   3  17      140.37      157.62     13.24 o
  -9   3  17      383.44      411.26     32.47 o
  -8   3  17       30.17       45.66      8.63 o
  -7   3  17       15.40        5.24      5.28 o
  -6   3  17       79.18       78.72      6.91 o
  -5   3  17      334.55      328.88     11.14 o
  -4   3  17      146.23      136.48      6.94 o
  -3   3  17      223.51      243.29      8.97 o
  -2   3  17      861.59      819.26     15.98 o
  -1   3  17        0.07       -1.90      3.14 o
   0   3  17      288.76      279.36      9.66 o
   1   3  17      247.91      233.66     10.05 o
   2   3  17      160.62      173.60      9.13 o
   3   3  17       59.63       68.96      6.93 o
   4   3  17        2.89        4.10      5.33 o
   5   3  17        7.12        8.59      6.95 o
   6   3  17       22.62       21.20      7.87 o
   7   3  17       36.67       41.51      9.25 o
 -13   4  17        7.22        9.81     12.89 o
 -12   4  17        5.16        7.50     11.39 o
 -11   4  17       24.55       18.14     10.43 o
 -10   4  17       16.68       -0.52      9.19 o
  -9   4  17        9.66       15.50      9.19 o
  -8   4  17       15.04       20.25      6.34 o
  -7   4  17        0.09       -4.82      4.82 o
  -6   4  17       97.18       95.18      7.10 o
  -5   4  17       57.50       63.19      5.01 o
  -4   4  17      132.49      128.28      7.90 o
  -3   4  17       48.33       47.39      4.66 o
  -2   4  17      117.99      124.92      6.18 o
  -1   4  17        5.67       13.24      3.70 o
   0   4  17       21.01       19.39      4.34 o
   1   4  17        0.09       -3.91      3.91 o
   2   4  17       11.96       16.31      5.00 o
   3   4  17      275.10      292.63     11.84 o
   4   4  17      206.32      203.78     11.47 o
   5   4  17       14.84       21.69      6.90 o
   6   4  17       38.45       37.82     13.22 o
   7   4  17       29.16       12.87     16.93 o
 -13   5  17        8.54       11.51     11.27 o
 -12   5  17       52.65       66.43     13.54 o
 -11   5  17        1.38        1.03      9.26 o
 -10   5  17       45.50       49.90     11.84 o
  -9   5  17       21.96       21.92      9.59 o
  -8   5  17       25.26       17.87      8.23 o
  -7   5  17       20.16       21.80      6.17 o
  -6   5  17        4.85        3.80      4.22 o
  -5   5  17       82.07       89.14      6.06 o
  -4   5  17       49.29       49.26      4.61 o
  -3   5  17      152.49      149.93      6.60 o
  -2   5  17        1.93       -0.83      3.31 o
  -1   5  17        3.98        0.92      3.24 o
   0   5  17      165.37      154.69      8.36 o
   1   5  17       19.47       20.74      5.09 o
   2   5  17      289.67      293.37     11.55 o
   3   5  17        0.82        0.31      4.68 o
   4   5  17      157.85      177.13     10.91 o
   5   5  17      161.32      173.24     13.26 o
   6   5  17       20.87       33.37      7.99 o
   7   5  17       13.92        6.57      7.82 o
 -12   6  17        0.01        1.02      9.62 o
 -11   6  17        3.16       -2.78     16.46 o
 -10   6  17       16.58       12.67      9.71 o
  -9   6  17        0.20       -0.14      7.89 o
  -8   6  17       38.30       39.45      8.10 o
  -7   6  17        2.76        0.46      5.79 o
  -6   6  17        7.30        4.90      5.18 o
  -5   6  17       20.19       27.94      5.20 o
  -4   6  17       16.72       12.50      3.74 o
  -3   6  17        0.19        0.05      3.39 o
  -2   6  17      308.62      303.33     10.12 o
  -1   6  17        1.95        1.79      3.79 o
   0   6  17       82.20       83.18     11.30 o
   1   6  17      238.61      247.53     10.34 o
   2   6  17       29.31       25.12      5.32 o
   3   6  17       16.72       11.75      5.90 o
   4   6  17      972.41     1072.24     32.56 o
   5   6  17        8.00       12.67      6.15 o
   6   6  17      110.49      110.27      8.70 o
   7   6  17       38.13       42.29     11.01 o
 -12   7  17       23.70        3.96     12.72 o
 -11   7  17       12.41       16.38     10.49 o
 -10   7  17       99.94       95.74     13.73 o
  -9   7  17       52.03       69.88      9.65 o
  -8   7  17       11.56       13.59      7.09 o
  -7   7  17       14.19       10.12      6.37 o
  -6   7  17      271.73      255.03     11.78 o
  -5   7  17      149.10      177.97     10.06 o
  -4   7  17        3.58       -2.70      4.55 o
  -3   7  17       84.55       94.67      6.22 o
  -2   7  17       42.40       41.64      4.96 o
  -1   7  17       21.12       16.39      4.23 o
   0   7  17       39.21       28.26      5.10 o
   1   7  17        0.07       -0.44      4.19 o
   2   7  17      181.36      172.16      8.71 o
   3   7  17       96.91       93.90      7.79 o
   4   7  17       44.52       60.22      7.09 o
   5   7  17       14.22        1.13      5.15 o
   6   7  17        1.73        1.56      4.73 o
 -11   8  17       35.86       45.38     11.62 o
 -10   8  17        8.88       33.57     10.64 o
  -9   8  17       37.10       36.74      8.37 o
  -8   8  17        7.47        9.10      6.76 o
  -7   8  17        5.46        2.44      6.39 o
  -6   8  17        8.53       12.81      5.25 o
  -5   8  17      176.31      200.31     16.68 o
  -4   8  17       13.86        6.33      4.93 o
  -3   8  17       14.00        5.49      5.69 o
  -2   8  17        1.81        0.72      4.00 o
  -1   8  17      215.11      231.05     15.31 o
   0   8  17        7.00       11.88      4.42 o
   1   8  17        0.92        0.17      3.56 o
   2   8  17      100.21       96.70     10.02 o
   3   8  17        0.47        5.17      7.89 o
   4   8  17       10.48       -0.44      8.21 o
   5   8  17       20.70       21.65      8.93 o
   6   8  17       12.98        4.00     11.71 o
 -11   9  17        0.01       -3.31      9.37 o
 -10   9  17       22.05       20.65     10.15 o
  -9   9  17       26.35       30.98      8.48 o
  -8   9  17        3.21        5.21      6.51 o
  -7   9  17       17.13       17.75      9.36 o
  -6   9  17       29.31       50.40      7.73 o
  -5   9  17       56.57       72.31      7.06 o
  -4   9  17        4.54        6.12      4.77 o
  -3   9  17      115.19      108.24      7.36 o
  -2   9  17      261.39      233.72     11.85 o
  -1   9  17       77.82       88.81      8.06 o
   0   9  17       12.62       16.42      5.43 o
   1   9  17       50.33       57.80      9.26 o
   2   9  17        0.16        2.00      7.41 o
   3   9  17       74.22       75.33     11.48 o
   4   9  17        1.67       -1.27     13.17 o
   5   9  17       14.29        4.64      7.81 o
 -10  10  17       10.05       10.14      9.51 o
  -9  10  17       15.14       15.53      7.78 o
  -8  10  17        0.02        1.37      6.29 o
  -7  10  17       26.52       23.68      8.55 o
  -6  10  17        1.26        2.54      5.64 o
  -5  10  17       21.98       25.24      5.44 o
  -4  10  17        7.78        1.08      4.26 o
  -3  10  17        7.97        7.02      6.18 o
  -2  10  17       45.76       52.97      8.01 o
  -1  10  17        2.10       -3.16      4.66 o
   0  10  17       69.74       67.72      7.49 o
   1  10  17       38.05       37.09      7.89 o
   2  10  17       22.25       25.34      8.84 o
   3  10  17       15.58       15.04      8.88 o
   4  10  17       70.42       90.19     11.48 o
  -9  11  17        3.74        3.22      6.80 o
  -8  11  17       64.44       59.46      8.57 o
  -7  11  17        0.76        4.45      6.32 o
  -6  11  17       24.27       19.64      6.22 o
  -5  11  17        8.25       18.28      7.04 o
  -4  11  17       92.39      100.59     13.03 o
  -3  11  17        4.75       -5.35      5.35 o
  -2  11  17        3.13        1.85      5.81 o
  -1  11  17        8.05        3.04      6.13 o
   0  11  17       22.68       19.34      6.76 o
   1  11  17       20.93       38.38     13.91 o
   2  11  17       82.63       67.88     11.00 o
   3  11  17       18.95       22.09     12.03 o
  -8  12  17       32.80       48.81      9.06 o
  -7  12  17       73.85       80.34     11.41 o
  -6  12  17        0.97       -8.54     12.26 o
  -5  12  17       62.75       61.03      8.76 o
  -4  12  17       73.79       80.77      9.32 o
  -3  12  17       24.26       23.63      8.85 o
  -2  12  17       13.45       19.03      6.77 o
  -1  12  17        5.65       -4.98      5.65 o
   0  12  17        0.05        2.12      5.96 o
   1  12  17        2.16       -2.00      7.06 o
   2  12  17       29.48       27.18      9.49 o
  -6  13  17       20.22       20.66     12.72 o
  -5  13  17       10.80        9.68      8.17 o
  -4  13  17        6.54       10.84      6.68 o
  -3  13  17        9.13        5.78      6.29 o
  -2  13  17        2.84       -2.74      5.78 o
  -1  13  17       12.69        9.96      5.72 o
   0  13  17        8.71       12.07      5.98 o
   1  13  17       10.79       19.25     14.82 o
 -12   0  18       26.83       41.54     13.40 o
 -10   0  18      144.53      128.45     20.32 o
  -8   0  18       53.27       37.50     10.67 o
  -6   0  18       36.08       27.77      7.10 o
  -4   0  18      184.67      185.15     10.00 o
  -2   0  18      856.41      846.16     22.53 o
   0   0  18      537.34      492.92     23.28 o
   2   0  18        2.29       12.35      7.98 o
   4   0  18       64.74       75.28     16.35 o
   6   0  18      106.77      164.29     23.05 o
 -13   1  18        0.04       -2.36      9.29 o
 -12   1  18       52.44       54.91     10.10 o
 -11   1  18       51.48       67.13      9.67 o
 -10   1  18       42.19       35.95      8.31 o
  -9   1  18      135.00      143.96     11.03 o
  -8   1  18      134.64      125.44     10.15 o
  -7   1  18       76.14       72.79     10.64 o
  -6   1  18       62.96       74.30      8.09 o
  -5   1  18        1.69       -2.33      3.36 o
  -4   1  18      268.75      269.68      9.07 o
  -3   1  18        1.13       -1.65      3.45 o
  -2   1  18      220.71      254.48      8.24 o
  -1   1  18       32.79       28.00      4.49 o
   0   1  18       74.55       65.25      6.58 o
   1   1  18       59.28       63.22      7.48 o
   2   1  18      573.12      592.02     18.84 o
   3   1  18       53.65       54.28      8.29 o
   4   1  18       19.37       36.68      8.11 o
   5   1  18       22.14       26.33     12.32 o
   6   1  18       50.19       55.75     12.14 o
   7   1  18       28.30       31.04     14.31 o
 -13   2  18        0.30        6.39     12.16 o
 -12   2  18       12.95       24.24     12.44 o
 -11   2  18      153.08      115.68     13.04 o
 -10   2  18        0.85        2.34      8.15 o
  -9   2  18       14.69        9.06      7.13 o
  -8   2  18        3.69        0.48      5.79 o
  -7   2  18       29.65       23.73      6.83 o
  -6   2  18       74.63       79.03      5.88 o
  -5   2  18       67.86       74.12      5.66 o
  -4   2  18        0.92       -0.12      3.68 o
  -3   2  18      110.44      107.79      6.62 o
  -2   2  18       63.12       62.30      5.68 o
  -1   2  18        0.20        0.80      3.70 o
   0   2  18      110.53      142.88      7.48 o
   1   2  18        4.37        3.92      4.69 o
   2   2  18       13.62       14.93      5.27 o
   3   2  18        7.51        5.59      6.21 o
   4   2  18      100.59      102.01     10.42 o
   5   2  18        4.81        1.46      7.74 o
   6   2  18       18.05       13.82     10.08 o
   7   2  18        7.29       -6.80      9.67 o
 -13   3  18       71.85       53.81     14.86 o
 -12   3  18      282.10      315.45     23.55 o
 -11   3  18        0.07        1.37     10.20 o
 -10   3  18       24.26       20.64      8.94 o
  -9   3  18       82.98      101.22     11.74 o
  -8   3  18      100.90      111.99     11.22 o
  -7   3  18       84.51       77.35      8.50 o
  -6   3  18      194.78      193.30      9.54 o
  -5   3  18       12.35        1.66      3.85 o
  -4   3  18       12.89       23.10      4.76 o
  -3   3  18      157.69      161.60      7.65 o
  -2   3  18       94.31      109.02      6.09 o
  -1   3  18       23.57       32.21      4.56 o
   0   3  18       13.48        7.30      5.16 o
   1   3  18       53.63       56.36      6.53 o
   2   3  18       11.44       16.52      5.21 o
   3   3  18        0.54       -4.73      4.73 o
   4   3  18        8.36       -4.13      6.53 o
   5   3  18       13.08       11.78      7.40 o
   6   3  18       40.68       44.31      9.26 o
   7   3  18       40.88       24.62     11.29 o
 -12   4  18        3.19        9.95     24.52 o
 -11   4  18        3.47       -2.63      9.79 o
 -10   4  18      107.81      132.64     15.82 o
  -9   4  18      171.43      184.96     17.08 o
  -8   4  18       25.79       26.31      8.27 o
  -7   4  18       27.86       33.37      7.04 o
  -6   4  18       19.32       17.29      5.13 o
  -5   4  18       50.17       46.19      4.83 o
  -4   4  18       69.80       71.25      5.40 o
  -3   4  18       47.55       50.43      4.97 o
  -2   4  18      167.10      140.39      6.71 o
  -1   4  18      192.45      205.66      8.87 o
   0   4  18      246.10      237.90      9.23 o
   1   4  18       90.44       89.64      7.38 o
   2   4  18        1.56       -1.49      4.51 o
   3   4  18       83.32       75.91      8.46 o
   4   4  18      143.10      149.03     10.63 o
   5   4  18       84.97       83.96     10.26 o
   6   4  18        3.95        7.67      7.78 o
 -12   5  18       11.01        9.87     10.79 o
 -11   5  18        6.85       16.03     16.12 o
 -10   5  18       53.93       54.80     12.39 o
  -9   5  18       13.69        4.45      9.14 o
  -8   5  18       32.76       23.42      7.66 o
  -7   5  18       83.90       78.74      8.45 o
  -6   5  18      263.79      263.89     11.23 o
  -5   5  18      139.11      145.91      8.95 o
  -4   5  18        9.61        7.63      3.72 o
  -3   5  18       85.03       79.02      5.47 o
  -2   5  18      118.33      112.82      6.22 o
  -1   5  18      455.58      467.04     12.98 o
   0   5  18       15.74       12.54      5.04 o
   1   5  18      164.28      157.57      8.95 o
   2   5  18       93.28      109.83      8.12 o
   3   5  18       37.85       42.39      7.37 o
   4   5  18        7.27        7.54      6.37 o
   5   5  18       33.69       37.14      7.88 o
   6   5  18       85.18       81.63     10.46 o
 -12   6  18        2.39       -0.30     10.24 o
 -11   6  18        0.78        1.67      9.67 o
 -10   6  18        1.64       -1.46      9.47 o
  -9   6  18       23.22       24.43     10.24 o
  -8   6  18        0.20        1.08      6.26 o
  -7   6  18       84.75       78.71      9.70 o
  -6   6  18      162.69      158.32      9.93 o
  -5   6  18       30.48       37.71      5.92 o
  -4   6  18       80.15       69.88      6.82 o
  -3   6  18      252.69      276.51     13.94 o
  -2   6  18      134.12      135.99      7.40 o
  -1   6  18      163.05      169.53      8.03 o
   0   6  18      106.35       95.40      7.43 o
   1   6  18      181.65      209.89     10.10 o
   2   6  18       77.02       62.41      6.77 o
   3   6  18      427.49      494.18     18.18 o
   4   6  18       12.21       10.71      7.54 o
   5   6  18       26.82       38.12      7.30 o
   6   6  18       20.74       17.87      7.71 o
 -11   7  18       24.31       14.52     10.84 o
 -10   7  18       20.67       19.24     10.51 o
  -9   7  18       75.54       68.07     12.50 o
  -8   7  18        5.91        6.67      7.07 o
  -7   7  18       17.11        6.58      6.64 o
  -6   7  18       35.93       50.90      8.23 o
  -5   7  18      280.04      266.63     12.12 o
  -4   7  18        1.19       -4.84      4.84 o
  -3   7  18       37.73       30.66      5.35 o
  -2   7  18        2.67        1.76      3.99 o
  -1   7  18       29.88       17.06      5.60 o
   0   7  18        5.05        6.80      4.57 o
   1   7  18       31.69       48.26      6.10 o
   2   7  18      128.72      115.46      8.56 o
   3   7  18        7.03       19.27      5.85 o
   4   7  18       47.54       78.14     12.66 o
   5   7  18        0.17        2.06      5.29 o
 -11   8  18        4.27        7.95     10.46 o
 -10   8  18       88.18       97.70     19.81 o
  -9   8  18        0.18       11.59      7.60 o
  -8   8  18       12.29       11.68      7.79 o
  -7   8  18        3.98        5.58      6.46 o
  -6   8  18        1.01        5.74      7.19 o
  -5   8  18        0.12       -0.63      5.00 o
  -4   8  18       26.41       30.75      6.10 o
  -3   8  18        2.78       -3.63      4.48 o
  -2   8  18        3.48       -0.75      3.99 o
  -1   8  18        0.04        3.71      4.47 o
   0   8  18        6.61        5.29      4.06 o
   1   8  18        4.44        5.76      5.93 o
   2   8  18       17.92       15.45      8.65 o
   3   8  18       31.92       17.92      9.57 o
   4   8  18       79.29      100.84     14.00 o
   5   8  18       19.27       16.67     12.42 o
 -10   9  18       20.65       24.14     10.86 o
  -9   9  18       51.99       60.51      9.75 o
  -8   9  18       12.61       21.46      7.61 o
  -7   9  18        1.95        0.29      6.21 o
  -6   9  18      203.50      238.38     11.69 o
  -5   9  18       70.37       85.98     12.90 o
  -4   9  18        8.04        3.09      4.89 o
  -3   9  18        0.88        4.08      6.03 o
  -2   9  18       24.60       18.16      4.70 o
  -1   9  18        9.48        9.03      5.47 o
   0   9  18       55.51       52.04      7.31 o
   1   9  18       28.24       44.81      8.49 o
   2   9  18        0.11        5.15     10.84 o
   3   9  18       21.31       35.18     10.40 o
   4   9  18       31.33       17.70      9.57 o
  -9  10  18       74.91       94.50     13.12 o
  -8  10  18        1.32       -5.91      5.91 o
  -7  10  18        1.87       -3.61      6.21 o
  -6  10  18       13.81        3.70      5.43 o
  -5  10  18       15.24       11.70      6.44 o
  -4  10  18        0.02       -4.09      4.09 o
  -3  10  18      119.42      136.31     18.40 o
  -2  10  18        0.02        4.53      6.23 o
  -1  10  18        0.01       -0.39      6.25 o
   0  10  18       19.78        9.48      5.87 o
   1  10  18       74.41       76.74     26.79 o
   2  10  18       15.05       23.33      9.30 o
   3  10  18       76.64       65.94     22.71 o
  -8  11  18        4.47        4.62      6.62 o
  -7  11  18        0.06       -5.86      5.86 o
  -6  11  18        0.26       -0.49      5.47 o
  -5  11  18       41.63       50.06      8.56 o
  -4  11  18        0.00       -3.20      5.97 o
  -3  11  18        1.74       -1.05      6.04 o
  -2  11  18        0.82       -5.59      5.59 o
  -1  11  18       30.31       18.40      8.83 o
   0  11  18        1.51       -1.51      6.13 o
   1  11  18        1.64       -3.75      6.21 o
   2  11  18      136.92      200.53     40.82 o
  -7  12  18        8.71        8.05     15.72 o
  -6  12  18        0.45        1.31      7.90 o
  -5  12  18       54.57       73.09     12.45 o
  -4  12  18       21.29       43.32      8.22 o
  -3  12  18        0.01       -0.84      6.08 o
  -2  12  18        3.81        0.92      6.07 o
  -1  12  18        0.12        4.48      5.90 o
   0  12  18        0.07        7.50      9.98 o
   1  12  18       11.98        7.27     13.62 o
  -4  13  18        3.79        2.27     12.26 o
  -3  13  18        7.37       24.30     14.08 o
  -2  13  18        0.54      -11.35     11.35 o
 -11   0  19       37.98       36.71     13.07 o
  -9   0  19       21.04        9.02      9.78 o
  -7   0  19       31.39       38.19     10.54 o
  -5   0  19        3.45        4.46      5.68 o
  -3   0  19      656.51      650.23     29.21 o
  -1   0  19        1.29       -1.15      5.32 o
   1   0  19        1.75       -4.54     11.13 o
   3   0  19      389.64      413.33     32.48 o
   5   0  19      198.19      187.69     24.41 o
 -12   1  19        0.01        9.14      8.72 o
 -11   1  19      326.13      349.41     19.92 o
 -10   1  19        9.46       -1.49      7.28 o
  -9   1  19        1.00       -6.39      6.39 o
  -8   1  19        5.06        3.34      6.35 o
  -7   1  19       82.51       85.51      9.10 o
  -6   1  19      213.42      214.51      9.37 o
  -5   1  19       95.91      110.18      7.09 o
  -4   1  19       26.26       24.75      4.86 o
  -3   1  19        4.99        7.45      4.18 o
  -2   1  19        0.02        2.48      3.98 o
  -1   1  19      274.63      278.47     11.35 o
   0   1  19        0.99        1.12      4.77 o
   1   1  19      422.60      421.94     15.94 o
   2   1  19        5.61        9.73      8.46 o
   3   1  19       11.08        6.49      6.73 o
   4   1  19       48.70       42.53     15.44 o
   5   1  19       48.09       55.38     12.04 o
   6   1  19       35.10       36.25     11.91 o
 -12   2  19        0.27       10.15     12.80 o
 -11   2  19        4.94       26.37     10.57 o
 -10   2  19       41.32       41.69     10.38 o
  -9   2  19        0.09       -7.21      7.21 o
  -8   2  19       12.47        8.79      7.29 o
  -7   2  19        0.44       -0.80      6.67 o
  -6   2  19        1.05       -4.18      4.18 o
  -5   2  19       43.98       39.18      5.21 o
  -4   2  19       82.54       76.50      6.34 o
  -3   2  19        0.06       -0.66      3.94 o
  -2   2  19       73.98       74.09      6.17 o
  -1   2  19       43.55       51.25      5.62 o
   0   2  19        0.45        2.80      4.14 o
   1   2  19       81.51       85.77      7.64 o
   2   2  19      103.99      119.89      9.44 o
   3   2  19       16.14       20.88      7.52 o
   4   2  19        1.71       -2.54      6.72 o
   5   2  19       37.10       36.61     11.71 o
   6   2  19       63.65       52.40     12.39 o
 -12   3  19       49.29       51.13     14.38 o
 -11   3  19        9.84       19.32     20.55 o
 -10   3  19        0.37       -3.05      9.71 o
  -9   3  19        0.85        8.47      8.05 o
  -8   3  19      409.21      395.86     19.11 o
  -7   3  19       13.03        8.40      7.33 o
  -6   3  19        1.16        0.04      4.69 o
  -5   3  19        0.15        0.10      3.85 o
  -4   3  19       33.36       35.85      5.20 o
  -3   3  19        0.03       -3.35      3.35 o
  -2   3  19       10.40       12.52      4.17 o
  -1   3  19       27.69       27.08      4.65 o
   0   3  19        0.99       -2.70      4.02 o
   1   3  19        2.07        1.37      5.17 o
   2   3  19        3.71        0.89      5.13 o
   3   3  19      132.14      133.67     11.88 o
   4   3  19       75.59       63.37      9.90 o
   5   3  19        2.03       -5.16      7.42 o
   6   3  19      134.11      124.69     15.12 o
 -12   4  19       12.38       11.54     11.04 o
 -11   4  19       64.06       67.87     14.53 o
 -10   4  19       31.46       64.18     13.42 o
  -9   4  19       49.77       46.33     12.08 o
  -8   4  19       18.64        9.89      8.09 o
  -7   4  19        0.22       -4.28      5.82 o
  -6   4  19      121.33      118.82      8.73 o
  -5   4  19       18.75        8.73      4.43 o
  -4   4  19        2.55       -0.20      3.64 o
  -3   4  19      175.47      169.59      8.02 o
  -2   4  19       90.43       85.39      6.31 o
  -1   4  19       15.51       20.26      4.41 o
   0   4  19      132.76      148.48      9.07 o
   1   4  19      159.81      167.09     11.81 o
   2   4  19      358.78      379.47     15.72 o
   3   4  19       29.33       19.27      7.00 o
   4   4  19        8.95       12.28      7.52 o
   5   4  19      107.14      115.11     11.53 o
   6   4  19      104.81       88.53     13.66 o
 -11   5  19        1.46        7.81     10.22 o
 -10   5  19        3.67        5.86     10.35 o
  -9   5  19       58.56       43.15     11.75 o
  -8   5  19       19.91       27.88     10.26 o
  -7   5  19        1.36       -6.11      6.11 o
  -6   5  19      136.03      138.31     12.34 o
  -5   5  19       38.39       37.36      6.13 o
  -4   5  19       62.84       67.54      5.59 o
  -3   5  19        0.31       -3.81      3.99 o
  -2   5  19      163.54      189.40     13.58 o
  -1   5  19        4.57        1.84      4.30 o
   0   5  19       37.94       35.99      7.24 o
   1   5  19       15.24        8.15      5.64 o
   2   5  19      134.57      146.55     10.32 o
   3   5  19        3.66        8.81      6.30 o
   4   5  19        5.82        9.66      6.34 o
   5   5  19       27.11       19.68      8.32 o
 -11   6  19        0.53       -6.66     10.03 o
 -10   6  19      121.43      130.62     15.82 o
  -9   6  19       14.78       19.34     10.25 o
  -8   6  19        1.20       -2.38      6.69 o
  -7   6  19       41.78       39.87      8.51 o
  -6   6  19       13.47       15.57      6.00 o
  -5   6  19       34.70       37.91      6.64 o
  -4   6  19       70.47       87.69      7.93 o
  -3   6  19       27.64       22.98      4.91 o
  -2   6  19      473.89      475.96     14.18 o
  -1   6  19       14.86       11.07      4.53 o
   0   6  19      315.29      365.45     11.95 o
   1   6  19        4.20        4.94      5.04 o
   2   6  19       42.97       36.17      6.91 o
   3   6  19        7.06        7.95      6.09 o
   4   6  19      185.09      192.70     11.53 o
   5   6  19        2.84        2.25      6.59 o
 -11   7  19        9.73       19.27     11.59 o
 -10   7  19        2.19        1.06     10.84 o
  -9   7  19        5.15       13.18     10.15 o
  -8   7  19      109.29      106.56     11.47 o
  -7   7  19       11.27       12.97      7.20 o
  -6   7  19       56.01       64.04      7.70 o
  -5   7  19        2.63        9.21      5.50 o
  -4   7  19       20.75       17.54      5.87 o
  -3   7  19        7.35       -1.85      5.06 o
  -2   7  19        8.65       26.84      8.04 o
  -1   7  19       10.94       10.51      4.60 o
   0   7  19        0.05        2.34      5.59 o
   1   7  19      267.73      292.89     13.02 o
   2   7  19       61.19       62.22      7.45 o
   3   7  19       40.12       46.78      7.15 o
   4   7  19        5.94        8.38      5.81 o
 -10   8  19        2.32        5.50     10.15 o
  -9   8  19       43.67       44.76     11.91 o
  -8   8  19        3.48       -1.43      7.04 o
  -7   8  19        1.94       -3.89      6.43 o
  -6   8  19        2.14        8.01      5.57 o
  -5   8  19       10.89        1.80      5.52 o
  -4   8  19       32.02       31.23      7.75 o
  -3   8  19       27.51       21.16      6.54 o
  -2   8  19        7.21        5.43      5.01 o
  -1   8  19       34.08       28.27      5.34 o
   0   8  19        0.04        3.89      4.77 o
   1   8  19       41.67       51.03      6.71 o
   2   8  19        0.49        6.80      8.55 o
   3   8  19        0.54        8.07      9.27 o
   4   8  19       16.77       31.00     17.60 o
  -9   9  19        9.43       28.38     11.69 o
  -8   9  19       21.28       19.82      7.91 o
  -7   9  19       16.70       15.93      7.29 o
  -6   9  19        4.24        9.47      5.81 o
  -5   9  19       54.04       44.37      6.78 o
  -4   9  19        0.56       -3.16      4.66 o
  -3   9  19       22.30       21.62      5.22 o
  -2   9  19       31.38       32.94      5.59 o
  -1   9  19       13.93       15.36      7.37 o
   0   9  19        0.00       -4.33      5.56 o
   1   9  19       68.01       73.45     12.15 o
   2   9  19       37.62       67.46     12.34 o
   3   9  19      171.70      171.02     26.97 o
  -8  10  19        9.68        1.13      7.15 o
  -7  10  19        2.05       -6.32      6.71 o
  -6  10  19       56.49       60.82      7.39 o
  -5  10  19       20.01       18.08      5.75 o
  -4  10  19       48.79       49.69      6.20 o
  -3  10  19       71.28       81.39     13.08 o
  -2  10  19       45.94       68.56      9.43 o
  -1  10  19       10.42       17.77      7.64 o
   0  10  19       29.25       20.35      7.89 o
   1  10  19       12.97       29.26      8.05 o
   2  10  19        4.16        3.73      8.45 o
  -7  11  19        1.66       -5.88      7.12 o
  -6  11  19        7.68       -4.36      5.56 o
  -5  11  19       89.72       86.73     10.02 o
  -4  11  19       23.38       19.32      7.61 o
  -3  11  19       14.61       21.29      7.35 o
  -2  11  19        0.08        1.02      5.97 o
  -1  11  19       82.97       84.61     14.56 o
   0  11  19        0.00        8.01      6.68 o
   1  11  19       21.83       30.31     15.55 o
  -5  12  19        2.06       19.98     14.42 o
  -4  12  19        7.89       10.49      7.94 o
  -3  12  19       20.98       33.93      9.34 o
  -2  12  19        0.58        3.97     13.62 o
 -12   0  20       53.24       37.71     14.24 o
 -10   0  20        1.87       -9.42      9.42 o
  -8   0  20       35.99       40.17     12.26 o
  -6   0  20       67.20       75.29      9.68 o
  -4   0  20      334.52      349.04     16.77 o
  -2   0  20      135.89      129.41     16.41 o
   0   0  20       57.97       72.27     10.99 o
   2   0  20      226.10      213.80     23.84 o
   4   0  20        5.29       -1.93     13.51 o
 -12   1  20       29.97       32.66     11.26 o
 -11   1  20       19.55       36.48     11.10 o
 -10   1  20        0.81       -7.83      8.23 o
  -9   1  20       38.38       25.53      9.70 o
  -8   1  20      124.23      112.45     12.28 o
  -7   1  20       70.29       78.10     10.59 o
  -6   1  20       58.03       55.43      6.81 o
  -5   1  20       33.63       37.60      5.94 o
  -4   1  20      120.61      120.33      8.25 o
  -3   1  20      177.14      160.99      9.01 o
  -2   1  20      303.91      311.30     11.19 o
  -1   1  20        2.05       11.96      4.87 o
   0   1  20      115.32      101.31      9.77 o
   1   1  20        0.01        6.76      9.93 o
   2   1  20       32.27       39.47     14.42 o
   3   1  20       54.42       49.17     11.63 o
   4   1  20        0.82       -2.77      9.11 o
   5   1  20        4.92       14.08     26.06 o
 -12   2  20        0.49        2.21     11.36 o
 -11   2  20       15.09       18.49     15.72 o
 -10   2  20       59.61       48.87     14.22 o
  -9   2  20        0.96       -7.13      7.70 o
  -8   2  20        8.95        8.28      7.81 o
  -7   2  20       55.04       57.10      9.61 o
  -6   2  20       19.72       22.42      5.75 o
  -5   2  20        0.90       -2.55      4.46 o
  -4   2  20       32.36       34.74      5.51 o
  -3   2  20       43.21       45.63      5.70 o
  -2   2  20        0.05        0.86      4.29 o
  -1   2  20      657.33      655.97     15.22 o
   0   2  20        2.64       -3.90      3.90 o
   1   2  20       87.18       95.23     10.55 o
   2   2  20        7.70        4.83      7.50 o
   3   2  20        0.09        8.86      9.90 o
   4   2  20       71.08       87.10     13.71 o
   5   2  20      195.55      240.23     19.09 o
 -11   3  20      149.72      161.28     18.57 o
 -10   3  20        5.90        2.52     10.07 o
  -9   3  20       13.79       14.19      8.76 o
  -8   3  20        2.54        5.87      9.01 o
  -7   3  20        0.00       -3.11      5.69 o
  -6   3  20       12.78       18.50      6.21 o
  -5   3  20       63.62       62.59      6.80 o
  -4   3  20       68.87       76.68      6.00 o
  -3   3  20       96.35       80.35      6.11 o
  -2   3  20        0.30        4.43      4.27 o
  -1   3  20       61.63       84.07      6.37 o
   0   3  20      129.71      130.57      8.32 o
   1   3  20      146.53      145.07     19.62 o
   2   3  20      109.06      101.75     11.06 o
   3   3  20      142.09      145.67     12.33 o
   4   3  20       35.54       29.52      9.03 o
   5   3  20       22.01       43.14     22.48 o
 -11   4  20        4.94       -1.03     11.19 o
 -10   4  20       34.30       40.91     12.82 o
  -9   4  20       17.94       14.63     10.34 o
  -8   4  20        0.87       -7.03      7.03 o
  -7   4  20       15.34        9.25      6.11 o
  -6   4  20       65.50       60.79      7.17 o
  -5   4  20        8.88       12.08      4.86 o
  -4   4  20      179.91      185.76      8.31 o
  -3   4  20       28.86       26.42      4.85 o
  -2   4  20      419.53      479.12     14.21 o
  -1   4  20      845.97      902.36     20.47 o
   0   4  20       69.91       84.38      7.18 o
   1   4  20      300.88      289.16     14.18 o
   2   4  20       12.78        9.12      6.38 o
   3   4  20       49.97       37.21      8.65 o
   4   4  20       92.26      103.88     11.39 o
   5   4  20       77.67       93.39     32.30 o
 -11   5  20        3.67        1.04     10.28 o
 -10   5  20        0.37        2.41     10.16 o
  -9   5  20       54.72       56.99     13.62 o
  -8   5  20      100.50      115.86     15.14 o
  -7   5  20       27.75       27.86      7.91 o
  -6   5  20       59.06       64.83      7.41 o
  -5   5  20      218.88      251.80     11.51 o
  -4   5  20       18.03       14.16      5.77 o
  -3   5  20       11.35        7.94      4.96 o
  -2   5  20       50.72       46.29      6.94 o
  -1   5  20       77.51       94.04      7.39 o
   0   5  20        7.44       12.48      5.38 o
   1   5  20       10.86       -4.59      5.93 o
   2   5  20       12.79       16.45      6.87 o
   3   5  20        4.93       -2.97      8.04 o
   4   5  20       66.66       77.84     10.28 o
 -10   6  20        1.73       14.78     11.09 o
  -9   6  20       61.18       39.15     12.40 o
  -8   6  20        0.04        1.39      9.37 o
  -7   6  20       66.00       75.29     10.48 o
  -6   6  20       24.28       30.40      8.00 o
  -5   6  20      126.78      131.02      9.79 o
  -4   6  20       10.19        0.04      5.16 o
  -3   6  20      535.14      594.49     17.55 o
  -2   6  20        2.69        5.12      4.85 o
  -1   6  20       18.41       13.05      5.07 o
   0   6  20       24.07       22.33      5.42 o
   1   6  20       15.06       18.96      6.70 o
   2   6  20       32.43       25.48      6.93 o
   3   6  20        2.52        2.95      6.23 o
   4   6  20        1.84       15.37      6.81 o
 -10   7  20        0.00        4.02     10.12 o
  -9   7  20        4.13       -6.86      9.02 o
  -8   7  20        4.07       -4.99      9.41 o
  -7   7  20       15.83       13.42      7.69 o
  -6   7  20        2.03        7.36      5.73 o
  -5   7  20       73.23       92.09      8.63 o
  -4   7  20        5.72        9.03      5.88 o
  -3   7  20       78.74       99.55      8.81 o
  -2   7  20      105.18       96.06      9.82 o
  -1   7  20       22.38       30.88      5.82 o
   0   7  20      156.68      171.17     10.18 o
   1   7  20        1.45       -5.46      5.46 o
   2   7  20        0.74        4.64      5.73 o
   3   7  20       13.38       20.81      6.39 o
  -9   8  20       12.55       13.39     10.26 o
  -8   8  20       53.14       57.94      9.76 o
  -7   8  20        3.93       12.12      7.30 o
  -6   8  20       22.09       20.39      6.59 o
  -5   8  20       51.58       52.80      7.51 o
  -4   8  20        0.30       -0.18      5.39 o
  -3   8  20        4.14       -4.76      4.95 o
  -2   8  20      188.39      204.66     10.96 o
  -1   8  20       38.14       53.39     11.00 o
   0   8  20        0.19        2.99      7.67 o
   1   8  20        0.07       -4.82      4.88 o
   2   8  20       57.64       93.55     13.88 o
   3   8  20       14.76       18.62     16.80 o
  -8   9  20       12.74       15.85      8.06 o
  -7   9  20        0.03        3.53      6.96 o
  -6   9  20       26.69       24.70      6.69 o
  -5   9  20        1.68        3.33      6.51 o
  -4   9  20       22.73       10.85      6.51 o
  -3   9  20        0.26       -4.61      4.61 o
  -2   9  20       32.48       36.08      6.52 o
  -1   9  20       60.42       73.46     10.47 o
   0   9  20      215.30      258.65     18.33 o
   1   9  20        2.15       14.91      7.53 o
   2   9  20       43.21       44.05     19.41 o
  -7  10  20        2.94       -2.77      8.50 o
  -6  10  20        0.55        4.18      5.41 o
  -5  10  20        0.01        2.67      5.98 o
  -4  10  20       26.99       33.44      5.85 o
  -3  10  20       35.64       39.17      8.90 o
  -2  10  20        4.97       18.28      7.22 o
  -1  10  20        0.20       -6.41      6.41 o
   0  10  20        2.66       -1.49      6.75 o
  -5  11  20       13.87       14.87     15.33 o
  -4  11  20       61.54      100.70     13.18 o
  -3  11  20        8.75        9.56      9.31 o
  -2  11  20        2.18       12.72     14.42 o
 -11   0  21       16.65       19.98     18.51 o
  -9   0  21      112.09      139.09     23.73 o
  -7   0  21        0.08       -2.61     12.72 o
  -5   0  21        2.59       -3.21     11.47 o
  -3   0  21       88.61       96.76     12.43 o
  -1   0  21        0.01       -6.62      6.62 o
   1   0  21       51.10       86.52     18.51 o
   3   0  21       26.70       63.24     18.28 o
 -11   1  21       86.28       89.93     13.27 o
 -10   1  21        1.15       -8.27      8.27 o
  -9   1  21       58.19       68.30     11.58 o
  -8   1  21       25.79       17.62      8.60 o
  -7   1  21        9.61       27.48      8.80 o
  -6   1  21        0.68        4.42      5.14 o
  -5   1  21       27.70       29.09      6.12 o
  -4   1  21      133.99      133.27      8.89 o
  -3   1  21       40.23       47.44      7.28 o
  -2   1  21        0.03       -5.13      5.13 o
  -1   1  21        7.85       14.48      5.94 o
   0   1  21        4.38        4.40      5.61 o
   1   1  21       19.53       12.93      7.55 o
   2   1  21      123.20      147.53     15.38 o
   3   1  21      113.43       87.63     13.81 o
   4   1  21        9.26        2.26     10.05 o
 -11   2  21       29.64       21.32     13.53 o
 -10   2  21        0.16       -8.28      8.44 o
  -9   2  21        1.00       -2.03      8.63 o
  -8   2  21       50.19       49.19     10.40 o
  -7   2  21       19.50       18.70      7.11 o
  -6   2  21       25.43       11.52      5.71 o
  -5   2  21        2.49        6.59      4.96 o
  -4   2  21       35.90       33.58      6.06 o
  -3   2  21        2.12        6.05      5.23 o
  -2   2  21      242.96      248.71     10.32 o
  -1   2  21        5.86        8.35      6.37 o
   0   2  21       56.20       64.38      7.77 o
   1   2  21       26.34       21.12     10.02 o
   2   2  21       29.15       23.90     10.61 o
   3   2  21       84.02      121.18     26.23 o
   4   2  21      200.11      235.89     23.11 o
 -11   3  21        6.83        5.39     11.43 o
 -10   3  21        8.46       -0.68     10.60 o
  -9   3  21       19.31       20.33      9.55 o
  -8   3  21       79.23       71.44     17.63 o
  -7   3  21       21.53       30.53      7.70 o
  -6   3  21       79.93       86.52      8.69 o
  -5   3  21        3.77        7.01      5.23 o
  -4   3  21       39.09       37.34      5.91 o
  -3   3  21      185.03      202.76      8.82 o
  -2   3  21        0.36        4.22      4.58 o
  -1   3  21      130.68      120.39      8.17 o
   0   3  21       76.42       78.34      8.85 o
   1   3  21       45.63       51.56      9.50 o
   2   3  21        1.92       -3.74      7.34 o
   3   3  21       95.50       91.10     14.06 o
   4   3  21       22.19       28.77     11.48 o
 -10   4  21       77.39       97.99     17.26 o
  -9   4  21       31.12       12.89     10.83 o
  -8   4  21        5.27        9.00     10.35 o
  -7   4  21       19.41       15.88      7.62 o
  -6   4  21       49.95       42.39      8.03 o
  -5   4  21      126.96      153.80      8.75 o
  -4   4  21       98.17      107.47      7.75 o
  -3   4  21      117.53      143.51      8.55 o
  -2   4  21      152.94      158.41      8.96 o
  -1   4  21      123.41      130.37      8.37 o
   0   4  21        4.51        1.47      5.46 o
   1   4  21        0.20       -4.93      6.10 o
   2   4  21      151.29      172.26     13.34 o
   3   4  21        5.97       -0.82      7.50 o
 -10   5  21        0.01      -10.12     10.12 o
  -9   5  21        5.75        0.98     10.16 o
  -8   5  21        0.35        1.59     10.24 o
  -7   5  21       15.70        6.94      7.38 o
  -6   5  21        0.02        4.18      7.49 o
  -5   5  21        0.04       -5.13      5.13 o
  -4   5  21        6.63       -1.59      5.43 o
  -3   5  21       32.05       43.50      7.22 o
  -2   5  21        0.05        4.32      4.92 o
  -1   5  21       26.17       37.97      6.33 o
   0   5  21       67.07       67.71      7.73 o
   1   5  21        0.21       -2.72      6.01 o
   2   5  21        9.52       13.20      6.85 o
   3   5  21       41.96       31.64     14.19 o
  -9   6  21        5.19       -0.33     12.60 o
  -8   6  21       13.68        3.60     10.19 o
  -7   6  21       18.78       22.49     26.34 o
  -6   6  21       77.05      101.06     10.19 o
  -5   6  21        0.07       13.16      6.40 o
  -4   6  21       18.62       14.26      6.56 o
  -3   6  21        5.43       11.80      5.84 o
  -2   6  21      107.15       94.78      8.36 o
  -1   6  21        2.65        7.69      5.13 o
   0   6  21       91.40      101.70      8.37 o
   1   6  21        3.98       -5.17      5.86 o
   2   6  21        0.31       -0.55      6.28 o
   3   6  21       18.86       29.50      9.02 o
  -9   7  21        3.74      -10.12     10.16 o
  -8   7  21       10.81       12.70     10.34 o
  -7   7  21       14.49       11.19      9.74 o
  -6   7  21       21.14       38.79      7.56 o
  -5   7  21        8.27       10.98      6.38 o
  -4   7  21        2.69       -3.00      6.14 o
  -3   7  21       18.03       10.68      6.18 o
  -2   7  21        0.92       -2.96      5.59 o
  -1   7  21      123.34      141.03      9.90 o
   0   7  21       50.64       48.89      7.53 o
   1   7  21        0.74        1.36      5.45 o
   2   7  21        9.04        1.86      6.61 o
  -8   8  21       20.92       31.98     11.77 o
  -7   8  21        0.00        6.37      7.80 o
  -6   8  21        5.92        7.47      6.21 o
  -5   8  21       89.83       99.63      9.15 o
  -4   8  21        0.24       -2.29      5.67 o
  -3   8  21        9.11        7.29      5.90 o
  -2   8  21        8.96        2.82      6.91 o
  -1   8  21      104.64      129.88      9.39 o
   0   8  21        2.13        4.78      5.50 o
   1   8  21       10.47       10.57      5.18 o
  -7   9  21       23.06       20.26     10.09 o
  -6   9  21        7.64       12.67      6.31 o
  -5   9  21        4.68        0.07      5.46 o
  -4   9  21       24.80       29.87      6.82 o
  -3   9  21       93.55      108.90      8.74 o
  -2   9  21        6.40        7.24      5.06 o
  -1   9  21       11.89        3.44      7.40 o
   0   9  21       16.05        5.79     16.80 o
  -4  10  21       14.80       21.53      6.80 o
  -3  10  21        5.15       17.03     15.10 o
 -10   0  22        0.01      -14.08     14.08 o
  -8   0  22        0.51        0.68     14.99 o
  -6   0  22        7.19        4.93      8.89 o
  -4   0  22       68.27       72.28     17.94 o
  -2   0  22       17.11       18.56     13.40 o
   0   0  22       97.71      112.20     13.97 o
   2   0  22      161.27      204.49     25.66 o
 -10   1  22        4.25       -4.11     10.15 o
  -9   1  22        0.08        9.62      9.12 o
  -8   1  22       15.43       12.33      9.28 o
  -7   1  22        0.39        1.85      8.17 o
  -6   1  22       45.64       56.79      8.07 o
  -5   1  22       67.32       64.48      8.16 o
  -4   1  22       24.25       28.36      6.85 o
  -3   1  22      188.49      191.56     11.44 o
  -2   1  22       28.68       21.14      6.89 o
  -1   1  22      163.39      195.03     11.51 o
   0   1  22       52.93       65.13      8.43 o
   1   1  22        0.94        7.64     10.70 o
   2   1  22      162.09      170.08     20.78 o
   3   1  22        7.35        0.10      9.95 o
 -10   2  22        0.61        4.93     10.09 o
  -9   2  22       34.13       23.52     10.01 o
  -8   2  22        2.01       -3.73      8.33 o
  -7   2  22       52.07       47.71     10.41 o
  -6   2  22       10.90        3.11      5.99 o
  -5   2  22       96.18      117.17      8.98 o
  -4   2  22       13.64       10.19      5.93 o
  -3   2  22      162.16      167.83     11.04 o
  -2   2  22       59.93       48.26      7.15 o
  -1   2  22       72.17       43.36      7.64 o
   0   2  22       53.11       42.82     11.11 o
   1   2  22      250.44      267.14     16.09 o
   2   2  22       70.96       89.65     14.41 o
   3   2  22        9.89       12.57     10.23 o
 -10   3  22        5.84        3.28     10.76 o
  -9   3  22        0.20       -0.83      9.14 o
  -8   3  22        7.85        7.73     10.54 o
  -7   3  22       45.34       56.49      9.60 o
  -6   3  22       44.33       51.24      7.60 o
  -5   3  22       96.37      119.92      9.15 o
  -4   3  22      207.25      215.16     11.50 o
  -3   3  22       91.48       87.56      7.49 o
  -2   3  22        7.02       11.01      6.18 o
  -1   3  22       49.37       43.35      9.30 o
   0   3  22      173.52      190.78     19.98 o
   1   3  22        0.95       13.41      8.02 o
   2   3  22        1.98        5.25     14.93 o
  -9   4  22        2.49       13.88     11.77 o
  -8   4  22       28.19       27.03     11.83 o
  -7   4  22       67.70       66.70      9.42 o
  -6   4  22       75.71      101.49     11.98 o
  -5   4  22      117.14      115.31     10.51 o
  -4   4  22       66.36       76.33      9.68 o
  -3   4  22       36.96       29.40      7.03 o
  -2   4  22       14.49        9.34      6.55 o
  -1   4  22      146.73      131.83      9.59 o
   0   4  22        0.71       -0.54      6.21 o
   1   4  22       86.86       82.18      9.34 o
   2   4  22       33.46       43.90     11.70 o
  -9   5  22       22.36       14.58     17.03 o
  -8   5  22        4.32        4.31     11.09 o
  -7   5  22       25.31       23.20      8.93 o
  -6   5  22       51.65       70.64     10.66 o
  -5   5  22        0.47        9.02      7.27 o
  -4   5  22        7.56       -0.11      5.80 o
  -3   5  22       13.52       15.78      6.47 o
  -2   5  22       17.72       16.13      5.69 o
  -1   5  22        1.66        2.06      5.61 o
   0   5  22        0.60        7.36      5.81 o
   1   5  22        0.72        2.49      5.80 o
   2   5  22        0.15       -2.43      9.06 o
  -8   6  22        0.01       12.41     10.60 o
  -7   6  22       68.59       69.87     10.27 o
  -6   6  22        0.80        4.36      7.63 o
  -5   6  22      106.39      115.83     10.17 o
  -4   6  22       17.42       16.55      7.02 o
  -3   6  22       18.83       13.16      6.70 o
  -2   6  22        7.22        3.11      5.93 o
  -1   6  22       38.03       39.00      7.02 o
   0   6  22       29.62       25.05      8.39 o
   1   6  22       18.83        8.80      6.03 o
  -7   7  22       54.71       50.27     12.50 o
  -6   7  22       21.28       27.95      8.59 o
  -5   7  22       26.88       35.72      7.44 o
  -4   7  22       67.13       68.15     10.98 o
  -3   7  22        3.73        1.89      5.98 o
  -2   7  22       45.48       49.27      7.73 o
  -1   7  22       14.96       15.86      8.07 o
   0   7  22       45.71       54.66      7.97 o
  -6   8  22       28.96       42.10     11.43 o
  -5   8  22        0.02       -0.10      6.08 o
  -4   8  22       80.25      108.49      9.43 o
  -3   8  22        4.85       17.04      6.42 o
  -2   8  22       46.41       34.24      6.93 o
  -1   8  22        1.75       -0.87      7.76 o
  -9   0  23       10.67        1.25     16.24 o
  -7   0  23       43.42        3.97     14.76 o
  -5   0  23        0.18       -8.16      8.16 o
  -3   0  23        0.06        6.23      8.94 o
  -1   0  23      152.74      118.71     14.43 o
   1   0  23      125.42      168.24     16.59 o
  -9   1  23        1.25        4.16     11.62 o
  -8   1  23       11.22       13.58     11.47 o
  -7   1  23        1.51        4.26     10.58 o
  -6   1  23        0.11       -5.87      6.73 o
  -5   1  23       92.75       96.38      9.80 o
  -4   1  23      350.04      415.65     16.96 o
  -3   1  23       82.12       88.65      9.59 o
  -2   1  23       19.23       11.52     12.50 o
  -1   1  23      114.17      134.62     10.75 o
   0   1  23        0.22       10.91      7.94 o
   1   1  23       52.94       52.36     10.26 o
  -9   2  23        0.03       -5.61      9.22 o
  -8   2  23       70.17       68.64     12.00 o
  -7   2  23        2.16       -0.33      6.66 o
  -6   2  23       79.27       97.30     10.05 o
  -5   2  23        2.11       -5.22      5.83 o
  -4   2  23        3.78       -4.68      6.19 o
  -3   2  23       42.83       23.27      7.52 o
  -2   2  23       33.06        5.45      8.15 o
  -1   2  23        3.56        5.99      8.13 o
   0   2  23       73.35       92.72     11.46 o
   1   2  23       30.72       33.37      9.32 o
  -8   3  23        0.10       10.13      9.10 o
  -7   3  23       59.73       60.10      9.98 o
  -6   3  23        8.18        9.41      7.20 o
  -5   3  23        2.41        3.06      5.87 o
  -4   3  23        2.07        1.28      6.21 o
  -3   3  23      129.65      133.46     12.33 o
  -2   3  23       68.91       80.43     11.00 o
  -1   3  23        0.81        0.61      7.24 o
   0   3  23      110.13      122.73     15.17 o
   1   3  23        7.52       17.47     13.74 o
  -8   4  23       49.71       47.15     20.55 o
  -7   4  23       42.13       39.02      8.85 o
  -6   4  23      127.13       97.10     10.66 o
  -5   4  23       73.55       75.31      9.55 o
  -4   4  23        6.12        4.57      7.30 o
  -3   4  23       26.82       29.05      7.82 o
  -2   4  23        4.53        5.21      6.96 o
  -1   4  23       73.26       71.57     10.34 o
   0   4  23       15.53       23.42      8.64 o
  -7   5  23        1.72        8.05      7.85 o
  -6   5  23        1.23        6.35     10.14 o
  -5   5  23        2.28        7.03      8.51 o
  -4   5  23       10.02        6.40      7.37 o
  -3   5  23       11.81       10.43      7.24 o
  -2   5  23       18.96       13.19      7.60 o
  -1   5  23        7.41        7.67      6.26 o
   0   5  23       35.05       21.31     10.98 o
  -6   6  23       25.79       28.64      9.16 o
  -5   6  23        0.00       -6.60      6.60 o
  -4   6  23      149.38      150.03     22.44 o
  -3   6  23       24.91        8.10      6.81 o
  -2   6  23       14.11        5.80      6.37 o
  -1   6  23       23.71       18.63      9.06 o
  -4   7  23       35.48       53.20     12.10 o
  -3   7  23        0.55       -3.39      8.98 o
  -6   0  24       65.65       74.82     14.19 o
  -4   0  24        0.39       -0.43     18.00 o
  -2   0  24       76.23      123.01     18.11 o
  -7   1  24       70.37       66.47     14.49 o
  -6   1  24       20.25       18.44      7.31 o
  -5   1  24        0.10        5.51      6.88 o
  -4   1  24        0.20       -5.75      5.75 o
  -3   1  24      203.89      221.46     13.14 o
  -2   1  24      201.03      236.53     13.36 o
  -1   1  24       71.46       57.81     10.53 o
  -7   2  24       13.52       14.80     11.76 o
  -6   2  24        1.79       -3.25      6.63 o
  -5   2  24        1.57        4.57      6.51 o
  -4   2  24        1.42        0.56      6.07 o
  -3   2  24       29.80       26.14     14.04 o
  -2   2  24        3.16       -5.02      7.33 o
  -1   2  24       69.30       67.33     10.79 o
  -6   3  24        5.60        2.67      7.47 o
  -5   3  24       31.28       34.19      9.78 o
  -4   3  24       21.26       35.20     10.01 o
  -3   3  24        6.15       10.11      9.26 o
  -2   3  24        0.39       -7.95      7.95 o
  -1   3  24       13.14       19.45     11.21 o
  -6   4  24        2.77      -10.76     10.76 o
  -5   4  24       13.98       10.17      7.28 o
  -4   4  24       58.69       60.10      9.75 o
  -3   4  24        3.89       -0.51     10.50 o
  -2   4  24       83.33       84.54     14.46 o
 
